# Supplementary material for: Analyzing aberrant DNA methylation in colorectal cancer uncovered intangible heterogeneity of gene effects in the survival time of patients
Source: Sci Rep. 2023 Dec 13;13:22104. doi: 10.1038/s41598-023-47377-1 (PMC10719305; doi:10.1038/s41598-023-47377-1)
Supplement: Supplementary file 1 — Supplementary Information. [file 41598_2023_47377_MOESM1_ESM.xlsx]

## Sheet: Hyper-DMG
Pasted	Symbol	Ensembl Gene ID	Entrez	Type	Species	Chr	Position (Mbp)	Description	percentage_gc_content	transcript_count	genomeSpan	cds_length	transcript_length	FiveUTR	ThreeUTR	nExons
DNAJB8-AS1	DNAJB8-AS1	ENSG00000242049	285224	lncRNA	Human	3	128.464	DNAJB8 antisense RNA 1 [Source:HGNC Symbol;Acc:HGNC:41029]	55.04	1	8723	NA	1798	NA	NA	3
GDNF-AS1	GDNF-AS1	ENSG00000248587	NA	lncRNA	Human	5	37.8116	GDNF antisense RNA 1 [Source:HGNC Symbol;Acc:HGNC:43592]	43.12	6	142238	NA	2800.5	NA	NA	3.5
ELOVL2-AS1	ELOVL2-AS1	ENSG00000230314	100506409	lncRNA	Human	6	11.0435	ELOVL2 antisense RNA 1 [Source:HGNC Symbol;Acc:HGNC:44156]	41.86	9	35672	NA	1822	NA	NA	3
LINC00472	LINC00472	ENSG00000233237	79940	lncRNA	Human	6	71.3434	long intergenic non-protein coding RNA 472 [Source:HGNC Symbol;Acc:HGNC:21380]	37.13	15	77318	NA	1696	NA	NA	4
CAHM	CAHM	ENSG00000270419	100526820	lncRNA	Human	6	163.413	colon adenocarcinoma hypermethylated [Source:HGNC Symbol;Acc:HGNC:42860]	60.94	1	895	NA	896	NA	NA	1
MAGI2-AS3	MAGI2-AS3	ENSG00000234456	100505881	lncRNA	Human	7	79.4529	MAGI2 antisense RNA 3 [Source:HGNC Symbol;Acc:HGNC:40862]	38.5	48	18331	NA	1526	NA	NA	4
ZFHX4-AS1	ZFHX4-AS1	ENSG00000253661	NA	lncRNA	Human	8	76.4912	ZFHX4 antisense RNA 1 [Source:HGNC Symbol;Acc:HGNC:44165]	35.7	9	192108	NA	1766	NA	NA	3
FAM201A	FAM201A	ENSG00000204860	NA	lncRNA	Human	9	38.6205	family with sequence similarity 201 member A [Source:HGNC Symbol;Acc:HGNC:27239]	50.72	5	4516	NA	1993	NA	NA	2
LINC00700	LINC00700	ENSG00000234962	NA	lncRNA	Human	10	1.98908	long intergenic non-protein coding RNA 700 [Source:HGNC Symbol;Acc:HGNC:27422]	41.51	10	25929	NA	835.5	NA	NA	3
EMX2OS	EMX2OS	ENSG00000229847	196047	lncRNA	Human	10	117.473	EMX2 opposite strand/antisense RNA [Source:HGNC Symbol;Acc:HGNC:18511]	47.72	9	71853	NA	1025	NA	NA	3
LINC00485	LINC00485	ENSG00000258169	283432	lncRNA	Human	12	102.809	long intergenic non-protein coding RNA 485 [Source:HGNC Symbol;Acc:HGNC:27476]	39.84	1	15119	NA	3722	NA	NA	5
TBX5-AS1	TBX5-AS1	ENSG00000255399	255480	lncRNA	Human	12	114.408	TBX5 antisense RNA 1 [Source:HGNC Symbol;Acc:HGNC:27402]	49.95	5	4658	NA	961	NA	NA	3
LINC00462	LINC00462	ENSG00000233610	100129597	lncRNA	Human	13	48.577	long intergenic non-protein coding RNA 462 [Source:HGNC Symbol;Acc:HGNC:42811]	46.01	1	1114	NA	962	NA	NA	2
ATXN8OS	ATXN8OS	ENSG00000230223	NA	lncRNA	Human	13	70.1072	ATXN8 opposite strand lncRNA [Source:HGNC Symbol;Acc:HGNC:10561]	34.72	6	64525	NA	1834	NA	NA	4.5
DIO2-AS1	DIO2-AS1	ENSG00000258766	100628307	lncRNA	Human	14	80.2114	DIO2 antisense RNA 1 [Source:HGNC Symbol;Acc:HGNC:44153]	37.72	1	244050	NA	1597	NA	NA	9
FOXN3-AS1	FOXN3-AS1	ENSG00000258920	400236	lncRNA	Human	14	89.4174	FOXN3 antisense RNA 1 [Source:HGNC Symbol;Acc:HGNC:44290]	54.67	1	2439	NA	1077	NA	NA	2
FENDRR	FENDRR	ENSG00000268388	400550	lncRNA	Human	16	86.4745	FOXF1 adjacent non-coding developmental regulatory RNA [Source:HGNC Symbol;Acc:HGNC:43894]	51.71	14	34570	NA	2802.5	NA	NA	4
MAP3K14-AS1	MAP3K14-AS1	ENSG00000267278	NA	lncRNA	Human	17	45.2479	MAP3K14 antisense RNA 1 [Source:HGNC Symbol;Acc:HGNC:44359]	54.31	13	21908	NA	893	NA	NA	3
LINC00511	LINC00511	ENSG00000227036	400619	lncRNA	Human	17	72.2901	long intergenic non-protein coding RNA 511 [Source:HGNC Symbol;Acc:HGNC:43564]	47.2	106	350381	NA	1159	NA	NA	4
LINC00028	LINC00028	ENSG00000233354	140875	lncRNA	Human	20	31.4858	long intergenic non-protein coding RNA 28 [Source:HGNC Symbol;Acc:HGNC:16224]	49.08	1	1796	NA	587	NA	NA	4
MIR4432	MIR4432	ENSG00000266078	100616473	miRNA	Human	2	60.3874	microRNA 4432 [Source:HGNC Symbol;Acc:HGNC:41649]	51.19	1	83	NA	84	NA	NA	1
MIR4785	MIR4785	ENSG00000283734	100616364	miRNA	Human	2	160.408	microRNA 4785 [Source:HGNC Symbol;Acc:HGNC:41889]	80.82	1	72	NA	73	NA	NA	1
MIR5703	MIR5703	ENSG00000284092	100847081	miRNA	Human	2	227.472	microRNA 5703 [Source:HGNC Symbol;Acc:HGNC:43475]	64.29	1	55	NA	56	NA	NA	1
MIR4801	MIR4801	ENSG00000264319	100616435	miRNA	Human	4	37.2419	microRNA 4801 [Source:HGNC Symbol;Acc:HGNC:41840]	29.27	1	81	NA	82	NA	NA	1
MIR4294	MIR4294	ENSG00000264800	100422895	miRNA	Human	10	48.9855	microRNA 4294 [Source:HGNC Symbol;Acc:HGNC:38180]	63.16	1	75	NA	76	NA	NA	1
MIR5007	MIR5007	ENSG00000264387	100846996	miRNA	Human	13	55.1745	microRNA 5007 [Source:HGNC Symbol;Acc:HGNC:43468]	34.74	1	94	NA	95	NA	NA	1
MIR3169	MIR3169	ENSG00000266663	100422973	miRNA	Human	13	61.1998	microRNA 3169 [Source:HGNC Symbol;Acc:HGNC:38380]	40.96	1	82	NA	83	NA	NA	1
MIR543	MIR543	ENSG00000212040	100126335	miRNA	Human	14	101.032	microRNA 543 [Source:HGNC Symbol;Acc:HGNC:33664]	38.46	1	77	NA	78	NA	NA	1
MIR668	MIR668	ENSG00000276352	768214	miRNA	Human	14	101.055	microRNA 668 [Source:HGNC Symbol;Acc:HGNC:33135]	59.09	1	65	NA	66	NA	NA	1
MIR541	MIR541	ENSG00000216179	100126308	miRNA	Human	14	101.064	microRNA 541 [Source:HGNC Symbol;Acc:HGNC:33650]	53.57	1	83	NA	84	NA	NA	1
MIR124-3	MIR124-3	ENSG00000207598	406909	miRNA	Human	20	63.1785	microRNA 124-3 [Source:HGNC Symbol;Acc:HGNC:31504]	54.02	1	86	NA	87	NA	NA	1
EIF3IP1	EIF3IP1	ENSG00000237064	442720	processed_pseudogene	Human	7	109.959	eukaryotic translation initiation factor 3 subunit I pseudogene 1 [Source:HGNC Symbol;Acc:HGNC:13277]	47.98	1	966	NA	967	NA	NA	1
HNRNPA3P1	HNRNPA3P1	ENSG00000226790	NA	processed_pseudogene	Human	10	43.7892	heterogeneous nuclear ribonucleoprotein A3 pseudogene 1 [Source:HGNC Symbol;Acc:HGNC:13729]	46.36	1	1138	NA	1139	NA	NA	1
SAMD11	SAMD11	ENSG00000187634	148398	protein_coding	Human	1	0.923923	sterile alpha motif domain containing 11 [Source:HGNC Symbol;Acc:HGNC:28706]	66.59	15	20652	2016	2017.5	54	420	11
PLEKHN1	PLEKHN1	ENSG00000187583	84069	protein_coding	Human	1	0.966482	pleckstrin homology domain containing N1 [Source:HGNC Symbol;Acc:HGNC:25284]	62.65	5	9383	1783.5	2194	29	432	15
MIB2	MIB2	ENSG00000197530	142678	protein_coding	Human	1	1.61545	MIB E3 ubiquitin protein ligase 2 [Source:HGNC Symbol;Acc:HGNC:30577]	66.39	32	15151	1188	3012	106	137.5	5
MMP23B	MMP23B	ENSG00000189409	8510	protein_coding	Human	1	1.63216	matrix metallopeptidase 23B [Source:HGNC Symbol;Acc:HGNC:7171]	70.33	10	3100	728	903	42.5	104	4.5
PRKCZ	PRKCZ	ENSG00000067606	5590	protein_coding	Human	1	2.05041	protein kinase C zeta [Source:HGNC Symbol;Acc:HGNC:9412]	56.45	26	134984	294	713	128	131	6
WRAP73	WRAP73	ENSG00000116213	49856	protein_coding	Human	1	3.63077	WD repeat containing, antisense to TP73 [Source:HGNC Symbol;Acc:HGNC:12759]	55.25	10	21994	913	940	60.5	417	5.5
TP73	TP73	ENSG00000078900	7161	protein_coding	Human	1	3.65252	tumor protein p73 [Source:HGNC Symbol;Acc:HGNC:12003]	59.52	14	83685	1623	2140	76	1832.5	11
AJAP1	AJAP1	ENSG00000196581	55966	protein_coding	Human	1	4.65461	adherens junctions associated protein 1 [Source:HGNC Symbol;Acc:HGNC:30801]	52.4	3	137925	1236	2383	754.5	225.5	6
GPR157	GPR157	ENSG00000180758	80045	protein_coding	Human	1	9.10031	G protein-coupled receptor 157 [Source:HGNC Symbol;Acc:HGNC:23687]	49.97	3	28797	1008	5197	74	4113	2
PGD	PGD	ENSG00000142657	5226	protein_coding	Human	1	10.3986	phosphogluconate dehydrogenase [Source:HGNC Symbol;Acc:HGNC:8891]	47.54	10	21919	615	661	48.5	101.5	5.5
PDPN	PDPN	ENSG00000162493	10630	protein_coding	Human	1	13.5835	podoplanin [Source:HGNC Symbol;Acc:HGNC:29602]	45.38	11	34492	363	849	72.5	335	6
IGSF21	IGSF21	ENSG00000117154	84966	protein_coding	Human	1	18.1078	immunoglobin superfamily member 21 [Source:HGNC Symbol;Acc:HGNC:28246]	49.91	4	270685	1404	1888.5	330	156	6
PAX7	PAX7	ENSG00000009709	5081	protein_coding	Human	1	18.6308	paired box 7 [Source:HGNC Symbol;Acc:HGNC:8621]	52.36	3	118020	1557	2260	597	98	8
LDLRAD2	LDLRAD2	ENSG00000187942	401944	protein_coding	Human	1	21.8123	low density lipoprotein receptor class A domain containing 2 [Source:HGNC Symbol;Acc:HGNC:32071]	54.28	3	12960	819	1180	137	217	5
RUNX3	RUNX3	ENSG00000020633	864	protein_coding	Human	1	24.8995	RUNX family transcription factor 3 [Source:HGNC Symbol;Acc:HGNC:10473]	54.8	5	65610	1290	3448	277.5	2610	5
HMGN2	HMGN2	ENSG00000198830	3151	protein_coding	Human	1	26.4724	high mobility group nucleosomal binding domain 2 [Source:HGNC Symbol;Acc:HGNC:4986]	47.23	10	4202	273	1148	47	1157	5
TMEM200B	TMEM200B	ENSG00000253304	399474	protein_coding	Human	1	29.1194	transmembrane protein 200B [Source:HGNC Symbol;Acc:HGNC:33785]	64.51	2	4474	924	2510.5	33	1472.5	2
SMAP2	SMAP2	ENSG00000084070	64744	protein_coding	Human	1	40.3449	small ArfGAP2 [Source:HGNC Symbol;Acc:HGNC:25082]	41.95	6	78476	1200	2501	76	1222	10
NFIA	NFIA	ENSG00000162599	4774	protein_coding	Human	1	60.8653	nuclear factor I A [Source:HGNC Symbol;Acc:HGNC:7784]	40.05	22	597529	729	3861	74	165	10
LRRC7	LRRC7	ENSG00000033122	57554	protein_coding	Human	1	69.5679	leucine rich repeat containing 7 [Source:HGNC Symbol;Acc:HGNC:18531]	35.38	14	584023	654	2375	98	171.5	6
AK5	AK5	ENSG00000154027	26289	protein_coding	Human	1	77.282	adenylate kinase 5 [Source:HGNC Symbol;Acc:HGNC:365]	39.61	13	277947	530	625.5	104	127	3
DDAH1	DDAH1	ENSG00000153904	23576	protein_coding	Human	1	85.3185	dimethylarginine dimethylaminohydrolase 1 [Source:HGNC Symbol;Acc:HGNC:2715]	39.19	3	259882	553.5	3980.5	115	2968	6
S1PR1	S1PR1	ENSG00000170989	1901	protein_coding	Human	1	101.237	sphingosine-1-phosphate receptor 1 [Source:HGNC Symbol;Acc:HGNC:3165]	44.09	6	6848	1149	2636	162	1206	2
VAV3	VAV3	ENSG00000134215	10451	protein_coding	Human	1	107.571	vav guanine nucleotide exchange factor 3 [Source:HGNC Symbol;Acc:HGNC:12659]	37.54	15	394019	159	1374	72	115	9
CD53	CD53	ENSG00000143119	963	protein_coding	Human	1	110.871	CD53 molecule [Source:HGNC Symbol;Acc:HGNC:1686]	39.53	6	28734	660	1505	71	726	3.5
KCND3	KCND3	ENSG00000171385	3752	protein_coding	Human	1	111.771	potassium voltage-gated channel subfamily D member 3 [Source:HGNC Symbol;Acc:HGNC:6239]	47.34	3	219006	1968	7396	71	5414	8
NHLH2	NHLH2	ENSG00000177551	4808	protein_coding	Human	1	115.836	nescient helix-loop-helix 2 [Source:HGNC Symbol;Acc:HGNC:7818]	46.33	3	7540	408	2512	253	1429.5	2
PIP5K1A	PIP5K1A	ENSG00000143398	8394	protein_coding	Human	1	151.198	phosphatidylinositol-4-phosphate 5-kinase type 1 alpha [Source:HGNC Symbol;Acc:HGNC:8994]	45.21	17	51587	1503	681.5	442	960.5	4
S100A11	S100A11	ENSG00000163191	6282	protein_coding	Human	1	152.033	S100 calcium binding protein A11 [Source:HGNC Symbol;Acc:HGNC:10488]	45.08	2	15401	318	563	88	155	3
SPRR2A	SPRR2A	ENSG00000241794	6700	protein_coding	Human	1	153.056	small proline rich protein 2A [Source:HGNC Symbol;Acc:HGNC:11261]	44.01	1	1392	219	677	29.5	396	2
S100A9	S100A9	ENSG00000163220	6280	protein_coding	Human	1	153.358	S100 calcium binding protein A9 [Source:HGNC Symbol;Acc:HGNC:10499]	52.56	1	3169	345	573	20.5	184	3
S100A12	S100A12	ENSG00000163221	6283	protein_coding	Human	1	153.374	S100 calcium binding protein A12 [Source:HGNC Symbol;Acc:HGNC:10489]	49.61	1	1910	279	485	44	115	3
SEMA4A	SEMA4A	ENSG00000196189	64218	protein_coding	Human	1	156.147	semaphorin 4A [Source:HGNC Symbol;Acc:HGNC:10729]	51.59	16	30386	1890	2693	74	746	7.5
OR10T2	OR10T2	ENSG00000186306	128360	protein_coding	Human	1	158.399	olfactory receptor family 10 subfamily T member 2 [Source:HGNC Symbol;Acc:HGNC:14816]	47.62	1	944	945	945	NA	NA	1
OR10K2	OR10K2	ENSG00000180708	391107	protein_coding	Human	1	158.418	olfactory receptor family 10 subfamily K member 2 [Source:HGNC Symbol;Acc:HGNC:14826]	36.19	1	8027	939	3023	182	1717	2
LMX1A	LMX1A	ENSG00000162761	4009	protein_coding	Human	1	165.202	LIM homeobox transcription factor 1 alpha [Source:HGNC Symbol;Acc:HGNC:6653]	43.25	4	154848	1149	3350	171	2006	8.5
TNR	TNR	ENSG00000116147	7143	protein_coding	Human	1	175.315	tenascin R [Source:HGNC Symbol;Acc:HGNC:11953]	43.87	3	428422	4077	5190	100	4359.5	23
ASTN1	ASTN1	ENSG00000152092	460	protein_coding	Human	1	176.857	astrotactin 1 [Source:HGNC Symbol;Acc:HGNC:773]	41.64	5	307671	3687	4187	35	308	22
LAMC1	LAMC1	ENSG00000135862	3915	protein_coding	Human	1	183.023	laminin subunit gamma 1 [Source:HGNC Symbol;Acc:HGNC:6492]	40.09	6	122172	113	700	130	2801	4.5
NMNAT2	NMNAT2	ENSG00000157064	23057	protein_coding	Human	1	183.248	nicotinamide nucleotide adenylyltransferase 2 [Source:HGNC Symbol;Acc:HGNC:16789]	44.39	4	170143	916.5	5441	123	4403	8
LHX9	LHX9	ENSG00000143355	56956	protein_coding	Human	1	197.912	LIM homeobox 9 [Source:HGNC Symbol;Acc:HGNC:14222]	43.13	8	23576	966	1623	71	615	4.5
PTPN7	PTPN7	ENSG00000143851	5778	protein_coding	Human	1	202.147	protein tyrosine phosphatase non-receptor type 7 [Source:HGNC Symbol;Acc:HGNC:9659]	52.92	19	14575	423	1147	60	129	6
ADORA1	ADORA1	ENSG00000163485	134	protein_coding	Human	1	203.091	adenosine A1 receptor [Source:HGNC Symbol;Acc:HGNC:262]	48.14	9	76751	981	2896	69.5	1504	3
KCNK2	KCNK2	ENSG00000082482	3776	protein_coding	Human	1	215.006	potassium two pore domain channel subfamily K member 2 [Source:HGNC Symbol;Acc:HGNC:6277]	36.37	9	231315	471	1200	121	139	6
RRP15	RRP15	ENSG00000067533	51018	protein_coding	Human	1	218.285	ribosomal RNA processing 15 homolog [Source:HGNC Symbol;Acc:HGNC:24255]	37.63	2	52690	849	7765	23	6891	3.5
MARK1	MARK1	ENSG00000116141	4139	protein_coding	Human	1	220.528	microtubule affinity regulating kinase 1 [Source:HGNC Symbol;Acc:HGNC:6896]	37.11	18	136325	381	5087	324	136	13
WNT3A	WNT3A	ENSG00000154342	89780	protein_coding	Human	1	228.007	Wnt family member 3A [Source:HGNC Symbol;Acc:HGNC:15983]	52.51	1	54273	1059	2996	130	1805	4
SLC35F3	SLC35F3	ENSG00000183780	148641	protein_coding	Human	1	233.905	solute carrier family 35 member F3 [Source:HGNC Symbol;Acc:HGNC:23616]	42.38	2	419835	1369.5	2952.5	314	1267	7.5
SH3YL1	SH3YL1	ENSG00000035115	26751	protein_coding	Human	2	0.21773	SH3 and SYLF domain containing 1 [Source:HGNC Symbol;Acc:HGNC:29546]	40.78	29	48668	684	1858.5	95	505	7
SOX11	SOX11	ENSG00000176887	6664	protein_coding	Human	2	5.69238	SRY-box transcription factor 11 [Source:HGNC Symbol;Acc:HGNC:11191]	48.61	1	9001	1326	9002	337	7337	1
ID2	ID2	ENSG00000115738	3398	protein_coding	Human	2	8.67885	inhibitor of DNA binding 2 [Source:HGNC Symbol;Acc:HGNC:5361]	49.24	4	5616	405	1299	109	107	2.5
GRHL1	GRHL1	ENSG00000134317	29841	protein_coding	Human	2	9.95169	grainyhead like transcription factor 1 [Source:HGNC Symbol;Acc:HGNC:17923]	42.62	8	50584	690	2060	92	98.5	9
HPCAL1	HPCAL1	ENSG00000115756	3241	protein_coding	Human	2	10.3029	hippocalcin like 1 [Source:HGNC Symbol;Acc:HGNC:5145]	52.12	8	124728	582	1749	85	794	5
TRIB2	TRIB2	ENSG00000071575	28951	protein_coding	Human	2	12.7169	tribbles pseudokinase 2 [Source:HGNC Symbol;Acc:HGNC:30809]	47.65	4	25824	759	2778	106	1939	3
KCNS3	KCNS3	ENSG00000170745	3790	protein_coding	Human	2	17.8778	potassium voltage-gated channel modifier subfamily S member 3 [Source:HGNC Symbol;Acc:HGNC:6302]	39.79	5	483769	1476	2341	139	471	3
RDH14	RDH14	ENSG00000240857	57665	protein_coding	Human	2	18.5547	retinol dehydrogenase 14 [Source:HGNC Symbol;Acc:HGNC:19979]	41.87	2	5956	1011	1560	80	467	2
NT5C1B-RDH14	NT5C1B-RDH14	ENSG00000250741	100526794	protein_coding	Human	2	18.5555	NT5C1B-RDH14 readthrough [Source:HGNC Symbol;Acc:HGNC:38831]	38.33	2	34019	1809	2142	94	238	10
OSR1	OSR1	ENSG00000143867	130497	protein_coding	Human	2	19.3515	odd-skipped related transcription factor 1 [Source:HGNC Symbol;Acc:HGNC:8111]	55.71	3	7138	801	1906	156.5	789	2
LAPTM4A	LAPTM4A	ENSG00000068697	9741	protein_coding	Human	2	20.0327	lysosomal protein transmembrane 4 alpha [Source:HGNC Symbol;Acc:HGNC:6924]	41.26	2	18978	702	1365	107	554	5
DNMT3A	DNMT3A	ENSG00000119772	1788	protein_coding	Human	2	25.2279	DNA methyltransferase 3 alpha [Source:HGNC Symbol;Acc:HGNC:2978]	53.43	17	114735	2346	3585	160	935	6
SPDYA	SPDYA	ENSG00000163806	245711	protein_coding	Human	2	28.7825	speedy/RINGO cell cycle regulator family member A [Source:HGNC Symbol;Acc:HGNC:30613]	39.58	7	68094	942	1759	73	668	5
CLIP4	CLIP4	ENSG00000115295	79745	protein_coding	Human	2	29.0977	CAP-Gly domain containing linker protein family member 4 [Source:HGNC Symbol;Acc:HGNC:26108]	38.44	12	91938	1488	2311	116.5	134	10
RMDN2	RMDN2	ENSG00000115841	151393	protein_coding	Human	2	37.9232	regulator of microtubule dynamics 2 [Source:HGNC Symbol;Acc:HGNC:26567]	39.02	12	143955	798	1932	114	146	9
SIX3	SIX3	ENSG00000138083	6496	protein_coding	Human	2	44.9417	SIX homeobox 3 [Source:HGNC Symbol;Acc:HGNC:10889]	57.28	1	4369	999	2713	402	1310	2
SIX2	SIX2	ENSG00000170577	10736	protein_coding	Human	2	45.0052	SIX homeobox 2 [Source:HGNC Symbol;Acc:HGNC:10888]	58.98	1	4270	876	2206	341	987	2
MSH2	MSH2	ENSG00000095002	4436	protein_coding	Human	2	47.4031	mutS homolog 2 [Source:HGNC Symbol;Acc:HGNC:7325]	45.38	9	260079	2607	3628	72	196.5	17
ASB3	ASB3	ENSG00000115239	51130	protein_coding	Human	2	53.5327	ankyrin repeat and SOCS box containing 3 [Source:HGNC Symbol;Acc:HGNC:16013]	39.55	16	327488	1432	2011.5	77	196	5
C1D	C1D	ENSG00000197223	10438	protein_coding	Human	2	68.0411	C1D nuclear receptor corepressor [Source:HGNC Symbol;Acc:HGNC:29911]	38.27	7	69818	426	1379	38	1218.5	5
ARHGAP25	ARHGAP25	ENSG00000163219	9938	protein_coding	Human	2	68.6796	Rho GTPase activating protein 25 [Source:HGNC Symbol;Acc:HGNC:28951]	41.83	17	147232	1020	1362	236.5	131	6
ADD2	ADD2	ENSG00000075340	119	protein_coding	Human	2	70.6076	adducin 2 [Source:HGNC Symbol;Acc:HGNC:244]	44.81	14	160607	1932	2654	118	233.5	8
FIGLA	FIGLA	ENSG00000183733	344018	protein_coding	Human	2	70.7773	folliculogenesis specific bHLH transcription factor [Source:HGNC Symbol;Acc:HGNC:24669]	43.57	1	13333	660	722	4	56	5
CD207	CD207	ENSG00000116031	50489	protein_coding	Human	2	70.8302	CD207 molecule [Source:HGNC Symbol;Acc:HGNC:17935]	51.02	1	5605	987	1866	39	838	6
VAX2	VAX2	ENSG00000116035	25806	protein_coding	Human	2	70.9006	ventral anterior homeobox 2 [Source:HGNC Symbol;Acc:HGNC:12661]	49.06	3	64797	277	1200	45	97.5	13
EMX1	EMX1	ENSG00000135638	2016	protein_coding	Human	2	72.9163	empty spiracles homeobox 1 [Source:HGNC Symbol;Acc:HGNC:3340]	55.11	6	19811	630	1528	333	704.5	3
SEMA4F	SEMA4F	ENSG00000135622	10505	protein_coding	Human	2	74.6542	ssemaphorin 4F [Source:HGNC Symbol;Acc:HGNC:10734]	44.97	10	29625	483	2192	96	151	7.5
TACR1	TACR1	ENSG00000115353	6869	protein_coding	Human	2	75.0465	tachykinin receptor 1 [Source:HGNC Symbol;Acc:HGNC:11526]	40.29	3	153057	1080	1270	353.5	1589	4
CTNNA2	CTNNA2	ENSG00000066032	1496	protein_coding	Human	2	79.1852	catenin alpha 2 [Source:HGNC Symbol;Acc:HGNC:2510]	38.65	19	1463630	1710	2870	83.5	907	6
TGOLN2	TGOLN2	ENSG00000152291	10618	protein_coding	Human	2	85.318	trans-golgi network protein 2 [Source:HGNC Symbol;Acc:HGNC:15450]	47.55	6	10276	1353	4163	61	2746	4
POLR1A	POLR1A	ENSG00000068654	25885	protein_coding	Human	2	86.0202	RNA polymerase I subunit A [Source:HGNC Symbol;Acc:HGNC:17264]	46.69	15	85939	129	576	109	87.5	5
THNSL2	THNSL2	ENSG00000144115	55258	protein_coding	Human	2	88.1703	threonine synthase like 2 [Source:HGNC Symbol;Acc:HGNC:25602]	48.04	13	16341	1155	1678	56.5	512	7
ARID5A	ARID5A	ENSG00000196843	10865	protein_coding	Human	2	96.5367	AT-rich interaction domain 5A [Source:HGNC Symbol;Acc:HGNC:17361]	55.34	7	15891	1581	2109.5	78.5	320	6
NMS	NMS	ENSG00000204640	129521	protein_coding	Human	2	100.47	neuromedin S [Source:HGNC Symbol;Acc:HGNC:32203]	43.61	1	12798	462	485	6	15	10
POU3F3	POU3F3	ENSG00000198914	5455	protein_coding	Human	2	104.853	POU class 3 homeobox 3 [Source:HGNC Symbol;Acc:HGNC:9216]	62.05	2	5287	1503	4401	282	1560	2.5
ST6GAL2	ST6GAL2	ENSG00000144057	84620	protein_coding	Human	2	106.802	ST6 beta-galactoside alpha-2,6-sialyltransferase 2 [Source:HGNC Symbol;Acc:HGNC:10861]	41.34	5	85508	1401	1657	93.5	255	6
SH3RF3	SH3RF3	ENSG00000172985	344558	protein_coding	Human	2	109.129	SH3 domain containing ring finger 3 [Source:HGNC Symbol;Acc:HGNC:24699]	48.61	1	375429	2649	5948	335	2962	10
IL1RN	IL1RN	ENSG00000136689	3557	protein_coding	Human	2	113.107	interleukin 1 receptor antagonist [Source:HGNC Symbol;Acc:HGNC:6000]	46.04	9	26802	432	1856.5	114	1143	4
FOXD4L1	FOXD4L1	ENSG00000184492	200350	protein_coding	Human	2	113.499	forkhead box D4 like 1 [Source:HGNC Symbol;Acc:HGNC:18521]	58.29	1	2490	1227	2491	591	671	1
DPP10	DPP10	ENSG00000175497	57628	protein_coding	Human	2	114.442	dipeptidyl peptidase like 10 [Source:HGNC Symbol;Acc:HGNC:20823]	36.62	13	1403481	776	883	107.5	113	7
TSN	TSN	ENSG00000211460	7247	protein_coding	Human	2	121.737	translin [Source:HGNC Symbol;Acc:HGNC:12379]	44	12	30750	279	2717	120	96	5
PROC	PROC	ENSG00000115718	5624	protein_coding	Human	2	127.418	protein C, inactivator of coagulation factors Va and VIIIa [Source:HGNC Symbol;Acc:HGNC:9451]	57.68	10	10815	379	589.5	64	42	4.5
FMNL2	FMNL2	ENSG00000157827	114793	protein_coding	Human	2	152.335	formin like 2 [Source:HGNC Symbol;Acc:HGNC:18267]	40.57	4	314652	1386	3648	88.5	1920	8.5
RPRM	RPRM	ENSG00000177519	56475	protein_coding	Human	2	153.477	reprimo, TP53 dependent G2 arrest mediator homolog [Source:HGNC Symbol;Acc:HGNC:24201]	59.23	1	1424	330	1425	196	897	1
KCNJ3	KCNJ3	ENSG00000162989	3760	protein_coding	Human	2	154.698	potassium inwardly rectifying channel subfamily J member 3 [Source:HGNC Symbol;Acc:HGNC:6264]	34.96	4	160499	969	4107	99.5	3040	3
RBMS1	RBMS1	ENSG00000153250	5937	protein_coding	Human	2	160.272	RNA binding motif single stranded interacting protein 1 [Source:HGNC Symbol;Acc:HGNC:9907]	39.2	15	221656	1113	1550	40	125	6
FIGN	FIGN	ENSG00000182263	55137	protein_coding	Human	2	163.593	fidgetin, microtubule severing factor [Source:HGNC Symbol;Acc:HGNC:13285]	36.3	3	142616	1185	746	157	3637.5	3
TLK1	TLK1	ENSG00000198586	9874	protein_coding	Human	2	170.991	tousled like kinase 1 [Source:HGNC Symbol;Acc:HGNC:11841]	38.08	12	240491	864	4321	129	97	13
DLX1	DLX1	ENSG00000144355	1745	protein_coding	Human	2	172.085	distal-less homeobox 1 [Source:HGNC Symbol;Acc:HGNC:2914]	55.73	7	4937	562	1022	141	1506.5	2
HOXD11	HOXD11	ENSG00000128713	3237	protein_coding	Human	2	176.104	homeobox D11 [Source:HGNC Symbol;Acc:HGNC:5134]	61.6	2	5538	1017	1705	75	611	2
ZNF804A	ZNF804A	ENSG00000170396	91752	protein_coding	Human	2	184.599	zinc finger protein 804A [Source:HGNC Symbol;Acc:HGNC:21711]	34.02	1	340963	3630	4527	430	465	4
STAT1	STAT1	ENSG00000115415	6772	protein_coding	Human	2	190.908	signal transducer and activator of transcription 1 [Source:HGNC Symbol;Acc:HGNC:11362]	38.26	30	112500	1131	3097	153	106	23.5
TMEFF2	TMEFF2	ENSG00000144339	23671	protein_coding	Human	2	191.949	transmembrane protein with EGF like and two follistatin like domains 2 [Source:HGNC Symbol;Acc:HGNC:11867]	35.9	4	245890	1041	2842	399.5	1408	7
ANKRD44	ANKRD44	ENSG00000065413	91526	protein_coding	Human	2	196.967	ankyrin repeat domain 44 [Source:HGNC Symbol;Acc:HGNC:25259]	40.24	13	344156	1740	2724	48	610.5	9
AOX1	AOX1	ENSG00000138356	316	protein_coding	Human	2	200.586	aldehyde oxidase 1 [Source:HGNC Symbol;Acc:HGNC:553]	41.53	8	91050	573	673	94	457	7
TNS1	TNS1	ENSG00000079308	7145	protein_coding	Human	2	217.8	tensin 1 [Source:HGNC Symbol;Acc:HGNC:11973]	52.84	25	234394	5145	5900	49	1012	8
DNPEP	DNPEP	ENSG00000123992	23549	protein_coding	Human	2	219.372	aspartyl aminopeptidase [Source:HGNC Symbol;Acc:HGNC:2981]	48.43	21	27979	269	1578	68	101	8
DES	DES	ENSG00000175084	1674	protein_coding	Human	2	219.418	desmin [Source:HGNC Symbol;Acc:HGNC:2770]	55.28	5	8358	1413	1631	85	743	7
EPHA4	EPHA4	ENSG00000116106	2043	protein_coding	Human	2	221.418	EPH receptor A4 [Source:HGNC Symbol;Acc:HGNC:3388]	40.26	14	156175	532	602.5	53	301	3
PAX3	PAX3	ENSG00000135903	5077	protein_coding	Human	2	222.2	paired box 3 [Source:HGNC Symbol;Acc:HGNC:8617]	39.73	15	99111	1332	1378	192.5	159.5	6
COL4A3	COL4A3	ENSG00000169031	1285	protein_coding	Human	2	227.165	collagen type IV alpha 3 chain [Source:HGNC Symbol;Acc:HGNC:2204]	39.86	12	150168	471	1776.5	102	172	4
B3GNT7	B3GNT7	ENSG00000156966	93010	protein_coding	Human	2	231.396	UDP-GlcNAc:betaGal beta-1,3-N-acetylglucosaminyltransferase 7 [Source:HGNC Symbol;Acc:HGNC:18811]	62.73	2	5454	1206	3539	93	2238	2
ALPP	ALPP	ENSG00000163283	250	protein_coding	Human	2	232.379	alkaline phosphatase, placental [Source:HGNC Symbol;Acc:HGNC:439]	62.27	3	4165	1608	2754	51	1093	4
ECEL1	ECEL1	ENSG00000171551	9427	protein_coding	Human	2	232.48	endothelin converting enzyme like 1 [Source:HGNC Symbol;Acc:HGNC:3147]	64.77	4	8007	2328	2871	107.5	325	17
GBX2	GBX2	ENSG00000168505	2637	protein_coding	Human	2	236.165	gastrulation brain homeobox 2 [Source:HGNC Symbol;Acc:HGNC:4186]	62.08	3	3150	669	1307	225.5	638	2
ASB1	ASB1	ENSG00000065802	51665	protein_coding	Human	2	238.427	ankyrin repeat and SOCS box containing 1 [Source:HGNC Symbol;Acc:HGNC:16011]	47.31	9	25508	705	878	66	267	4
SUMF1	SUMF1	ENSG00000144455	285362	protein_coding	Human	3	3.70081	sulfatase modifying factor 1 [Source:HGNC Symbol;Acc:HGNC:20376]	39.53	8	766459	1095	1447	23	262.5	7
LRRN1	LRRN1	ENSG00000175928	57633	protein_coding	Human	3	3.79943	leucine rich repeat neuronal 1 [Source:HGNC Symbol;Acc:HGNC:20980]	40.76	3	50403	2151	3276	382.5	3041	2
SETMAR	SETMAR	ENSG00000170364	6419	protein_coding	Human	3	4.3033	SET domain and mariner transposase fusion gene [Source:HGNC Symbol;Acc:HGNC:10762]	40.2	8	14263	637	1664	38	320	3
ITPR1	ITPR1	ENSG00000150995	3708	protein_coding	Human	3	4.49334	inositol 1,4,5-trisphosphate receptor type 1 [Source:HGNC Symbol;Acc:HGNC:6180]	42.9	55	354161	5007	6907	75	200	10
OXTR	OXTR	ENSG00000180914	5021	protein_coding	Human	3	8.75038	oxytocin receptor [Source:HGNC Symbol;Acc:HGNC:8529]	49.96	4	19247	276	743	141	2595	2.5
HRH1	HRH1	ENSG00000196639	3269	protein_coding	Human	3	11.1371	histamine receptor H1 [Source:HGNC Symbol;Acc:HGNC:5182]	46.19	4	126464	1464	4617	61	3055	2
IQSEC1	IQSEC1	ENSG00000144711	9922	protein_coding	Human	3	12.897	IQ motif and Sec7 domain ArfGEF 1 [Source:HGNC Symbol;Acc:HGNC:29112]	53.38	9	386238	2892	3744	294	2169	13
LRRC3B	LRRC3B	ENSG00000179796	116135	protein_coding	Human	3	26.6228	leucine rich repeat containing 3B [Source:HGNC Symbol;Acc:HGNC:28105]	39.49	7	94731	780	1695	159	438.5	2
CDCP1	CDCP1	ENSG00000163814	64866	protein_coding	Human	3	45.0823	CUB domain containing protein 1 [Source:HGNC Symbol;Acc:HGNC:24357]	45.19	3	64145	1771.5	1416	112	1804	4
COL7A1	COL7A1	ENSG00000114270	1294	protein_coding	Human	3	48.5641	collagen type VII alpha 1 chain [Source:HGNC Symbol;Acc:HGNC:2214]	60.15	11	31256	8835	818	69	332	10
WNT5A	WNT5A	ENSG00000114251	7474	protein_coding	Human	3	55.4657	Wnt family member 5A [Source:HGNC Symbol;Acc:HGNC:12784]	48.49	7	24824	1143	1299	212	4376	3
RPP14	RPP14	ENSG00000163684	11102	protein_coding	Human	3	58.3062	ribonuclease P/MRP subunit p14 [Source:HGNC Symbol;Acc:HGNC:30327]	44.13	6	18450	375	3266	73	2696	5.5
LRIG1	LRIG1	ENSG00000144749	26018	protein_coding	Human	3	66.3788	leucine rich repeats and immunoglobulin like domains 1 [Source:HGNC Symbol;Acc:HGNC:17360]	46.07	9	122466	3247.5	4129	608.5	1465	6
FRMD4B	FRMD4B	ENSG00000114541	23150	protein_coding	Human	3	69.1688	FERM domain containing 4B [Source:HGNC Symbol;Acc:HGNC:24886]	41.41	18	373801	483	574	112.5	2065.5	5.5
MITF	MITF	ENSG00000187098	4286	protein_coding	Human	3	69.7395	melanocyte inducing transcription factor [Source:HGNC Symbol;Acc:HGNC:7105]	38.56	16	228872	1242	1642	79.5	558.5	9
CADM2	CADM2	ENSG00000175161	253559	protein_coding	Human	3	84.959	cell adhesion molecule 2 [Source:HGNC Symbol;Acc:HGNC:29849]	34	5	1115440	1308	1422	339.5	3848	10
VGLL3	VGLL3	ENSG00000206538	389136	protein_coding	Human	3	86.8764	vestigial like family member 3 [Source:HGNC Symbol;Acc:HGNC:24327]	36.27	4	114761	624	1240	390	229	4
FILIP1L	FILIP1L	ENSG00000168386	11259	protein_coding	Human	3	99.8288	filamin A interacting protein 1 like [Source:HGNC Symbol;Acc:HGNC:24589]	38.55	10	285702	2688	2898	114	345	3
SEMA5B	SEMA5B	ENSG00000082684	54437	protein_coding	Human	3	122.909	semaphorin 5B [Source:HGNC Symbol;Acc:HGNC:10737]	50.17	14	119523	3282	4579	81.5	949	22
GATA2	GATA2	ENSG00000179348	2624	protein_coding	Human	3	128.479	GATA binding protein 2 [Source:HGNC Symbol;Acc:HGNC:4171]	60.46	6	13774	1401	1878	191.5	1231.5	4.5
FOXL2	FOXL2	ENSG00000183770	668	protein_coding	Human	3	138.944	forkhead box L2 [Source:HGNC Symbol;Acc:HGNC:1092]	64.65	1	2913	1131	2914	414	1367	1
RBP1	RBP1	ENSG00000114115	5947	protein_coding	Human	3	139.517	retinol binding protein 1 [Source:HGNC Symbol;Acc:HGNC:9919]	48.01	8	22395	462	898	110	197.5	3
CHST2	CHST2	ENSG00000175040	9435	protein_coding	Human	3	143.12	carbohydrate sulfotransferase 2 [Source:HGNC Symbol;Acc:HGNC:1970]	57.61	1	4243	1593	4142	471	1604	2
GMPS	GMPS	ENSG00000163655	8833	protein_coding	Human	3	155.871	guanine monophosphate synthase [Source:HGNC Symbol;Acc:HGNC:4378]	38.82	3	73370	1933.5	2024	220	3172	14
IQCJ-SCHIP1	IQCJ-SCHIP1	ENSG00000283154	29970	protein_coding	Human	3	158.962	IQCJ-SCHIP1 readthrough [Source:HGNC Symbol;Acc:HGNC:38842]	39	14	935131	768	1410	122	575	5
NLGN1	NLGN1	ENSG00000169760	22871	protein_coding	Human	3	173.396	neuroligin 1 [Source:HGNC Symbol;Acc:HGNC:14291]	35.49	11	890360	2472	1536	319	3579.5	3
PEX5L	PEX5L	ENSG00000114757	51555	protein_coding	Human	3	179.795	peroxisomal biogenesis factor 5 like [Source:HGNC Symbol;Acc:HGNC:30024]	38.14	18	242095	1557	2191	111	309	12
RPL39L	RPL39L	ENSG00000163923	116832	protein_coding	Human	3	187.121	ribosomal protein L39 like [Source:HGNC Symbol;Acc:HGNC:17094]	41.84	3	59960	156	729	63	196	3
MASP1	MASP1	ENSG00000127241	5648	protein_coding	Human	3	187.217	mannan binding lectin serine peptidase 1 [Source:HGNC Symbol;Acc:HGNC:6901]	45.03	15	74698	1104	1673	105	1599	4
RTP4	RTP4	ENSG00000136514	64108	protein_coding	Human	3	187.368	receptor transporter protein 4 [Source:HGNC Symbol;Acc:HGNC:23992]	42.42	1	3691	741	1501	56	702	2
ZNF721	ZNF721	ENSG00000182903	170960	protein_coding	Human	4	0.425815	zinc finger protein 721 [Source:HGNC Symbol;Acc:HGNC:29425]	41.11	6	73341	399	1679	92	330	3
NSG1	NSG1	ENSG00000168824	27065	protein_coding	Human	4	4.34814	neuronal vesicle trafficking associated 1 [Source:HGNC Symbol;Acc:HGNC:18790]	50.8	11	70918	558	1486	82	491	6
STK32B	STK32B	ENSG00000152953	55351	protein_coding	Human	4	5.05148	serine/threonine kinase 32B [Source:HGNC Symbol;Acc:HGNC:14217]	42.68	8	449514	585	1989	98.5	128	9.5
C1QTNF7	C1QTNF7	ENSG00000163145	114905	protein_coding	Human	4	15.3398	C1q and TNF related 7 [Source:HGNC Symbol;Acc:HGNC:14342]	40.65	7	106349	870	4320	67	3366	3
SLIT2	SLIT2	ENSG00000145147	9353	protein_coding	Human	4	20.2519	slit guidance ligand 2 [Source:HGNC Symbol;Acc:HGNC:11086]	36.12	12	368656	4320	4752	82	173	8.5
SMIM20	SMIM20	ENSG00000250317	389203	protein_coding	Human	4	25.8618	small integral membrane protein 20 [Source:HGNC Symbol;Acc:HGNC:37260]	45.19	5	68044	204	935	56.5	621	3
RBPJ	RBPJ	ENSG00000168214	3516	protein_coding	Human	4	26.1635	recombination signal binding protein for immunoglobulin kappa J region [Source:HGNC Symbol;Acc:HGNC:5724]	40.79	48	271676	472	1673	73	140	11
PCDH7	PCDH7	ENSG00000169851	5099	protein_coding	Human	4	30.7204	protocadherin 7 [Source:HGNC Symbol;Acc:HGNC:8659]	35.57	8	426390	2283	2029	788	574	2.5
ARAP2	ARAP2	ENSG00000047365	116984	protein_coding	Human	4	35.9482	ArfGAP with RhoGAP domain, ankyrin repeat and PH domain 2 [Source:HGNC Symbol;Acc:HGNC:16924]	35.53	10	296293	2592	1969	243	1902	3.5
KCTD8	KCTD8	ENSG00000183783	386617	protein_coding	Human	4	44.1739	potassium channel tetramerization domain containing 8 [Source:HGNC Symbol;Acc:HGNC:22394]	35.64	2	274906	1422	2595	285	886	3
GABRA4	GABRA4	ENSG00000109158	2557	protein_coding	Human	4	46.9189	gamma-aminobutyric acid type A receptor subunit alpha4 [Source:HGNC Symbol;Acc:HGNC:4078]	35.03	5	74681	111	1623	97.5	143	8
PRDM8	PRDM8	ENSG00000152784	56978	protein_coding	Human	4	80.1839	PR/SET domain 8 [Source:HGNC Symbol;Acc:HGNC:13993]	47.9	10	20450	2070	3130	132	796	4.5
FGF5	FGF5	ENSG00000138675	2250	protein_coding	Human	4	80.2666	fibroblast growth factor 5 [Source:HGNC Symbol;Acc:HGNC:3683]	37.23	5	70041	372	3042	172.5	135	3
UNC5C	UNC5C	ENSG00000182168	8633	protein_coding	Human	4	95.1625	unc-5 netrin receptor C [Source:HGNC Symbol;Acc:HGNC:12569]	37.41	5	386702	2235	2350	228.5	3695.5	14
COL25A1	COL25A1	ENSG00000188517	84570	protein_coding	Human	4	108.809	collagen type XXV alpha 1 chain [Source:HGNC Symbol;Acc:HGNC:18603]	36.89	10	494027	1488	4799	55	86	35
ANKRD50	ANKRD50	ENSG00000151458	57182	protein_coding	Human	4	124.664	ankyrin repeat domain 50 [Source:HGNC Symbol;Acc:HGNC:29223]	35.15	2	48684	4290	8798	274	78.5	4.5
PCDH10	PCDH10	ENSG00000138650	57575	protein_coding	Human	4	133.149	protocadherin 10 [Source:HGNC Symbol;Acc:HGNC:13404]	33.93	3	59312	3123	8510	835.5	2797.5	3
SLC7A11	SLC7A11	ENSG00000151012	23657	protein_coding	Human	4	138.164	solute carrier family 7 member 11 [Source:HGNC Symbol;Acc:HGNC:11059]	35.52	2	78252	228	797	279	173	9.5
FREM3	FREM3	ENSG00000183090	166752	protein_coding	Human	4	143.577	FRAS1 related extracellular matrix 3 [Source:HGNC Symbol;Acc:HGNC:25172]	39.5	2	123373	6420	6729	NA	308	5.5
MAP9	MAP9	ENSG00000164114	79884	protein_coding	Human	4	155.343	microtubule associated protein 9 [Source:HGNC Symbol;Acc:HGNC:26118]	33.75	9	34312	1131	1828	63	161	11
AADAT	AADAT	ENSG00000109576	51166	protein_coding	Human	4	170.06	aminoadipate aminotransferase [Source:HGNC Symbol;Acc:HGNC:17929]	38.78	8	31477	1278	2101	77	705	10
GALNT7	GALNT7	ENSG00000109586	51809	protein_coding	Human	4	173.169	polypeptide N-acetylgalactosaminyltransferase 7 [Source:HGNC Symbol;Acc:HGNC:4129]	38.97	7	155156	1258	1567	24	341	4
HELT	HELT	ENSG00000187821	391723	protein_coding	Human	4	185.019	helt bHLH transcription factor [Source:HGNC Symbol;Acc:HGNC:33783]	65.78	4	1963	729	846	87	23	4
IRX4	IRX4	ENSG00000113430	50805	protein_coding	Human	5	1.87741	iroquois homeobox 4 [Source:HGNC Symbol;Acc:HGNC:6129]	64.07	8	9823	1560	2394	104	541	5.5
IRX2	IRX2	ENSG00000170561	153572	protein_coding	Human	5	2.74585	iroquois homeobox 2 [Source:HGNC Symbol;Acc:HGNC:14359]	57.74	2	5832	1416	2630	255.5	941	4.5
IRX1	IRX1	ENSG00000170549	79192	protein_coding	Human	5	3.59583	iroquois homeobox 1 [Source:HGNC Symbol;Acc:HGNC:14358]	59.15	1	5571	1443	2080	273	362	4
ANKRD33B	ANKRD33B	ENSG00000164236	651746	protein_coding	Human	5	10.5641	ankyrin repeat domain 33B [Source:HGNC Symbol;Acc:HGNC:35240]	47.64	2	93746	597	1591	267	356.5	4.5
MYO10	MYO10	ENSG00000145555	4651	protein_coding	Human	5	16.6619	myosin X [Source:HGNC Symbol;Acc:HGNC:7593]	44.1	12	274381	4194	4803	418	931	6
BASP1	BASP1	ENSG00000176788	10409	protein_coding	Human	5	17.0656	brain abundant membrane attached signal protein 1 [Source:HGNC Symbol;Acc:HGNC:957]	43.15	3	211245	410.5	1056	68	937.5	2
GDNF	GDNF	ENSG00000168621	2668	protein_coding	Human	5	37.8127	glial cell derived neurotrophic factor [Source:HGNC Symbol;Acc:HGNC:4232]	46.43	8	27364	558	856	96	2973	3
EGFLAM	EGFLAM	ENSG00000164318	133584	protein_coding	Human	5	38.2584	EGF like, fibronectin type III and laminin G domains [Source:HGNC Symbol;Acc:HGNC:26810]	42.6	11	207071	459	1140	118	144	6
HCN1	HCN1	ENSG00000164588	348980	protein_coding	Human	5	45.2549	hyperpolarization activated cyclic nucleotide gated potassium channel 1 [Source:HGNC Symbol;Acc:HGNC:4845]	34.76	6	441550	1824	9933	286	5208	4.5
NDUFS4	NDUFS4	ENSG00000164258	4724	protein_coding	Human	5	53.5606	NADH:ubiquinone oxidoreductase subunit S4 [Source:HGNC Symbol;Acc:HGNC:7711]	36.57	6	122705	222	669	25	89.5	5.5
RNF180	RNF180	ENSG00000164197	285671	protein_coding	Human	5	64.1658	ring finger protein 180 [Source:HGNC Symbol;Acc:HGNC:27752]	36.57	3	207026	1251	1727	109	1709.5	5
TMEM174	TMEM174	ENSG00000164325	134288	protein_coding	Human	5	73.1732	transmembrane protein 174 [Source:HGNC Symbol;Acc:HGNC:28187]	49.77	2	1950	732	1761	50	977	2
OTP	OTP	ENSG00000171540	23440	protein_coding	Human	5	77.6287	orthopedia homeobox [Source:HGNC Symbol;Acc:HGNC:8518]	47.31	2	10001	978	2694	163	1551	2.5
HINT1	HINT1	ENSG00000169567	3094	protein_coding	Human	5	131.155	histidine triad nucleotide binding protein 1 [Source:HGNC Symbol;Acc:HGNC:4912]	39.5	15	69085	276	1032	72.5	317	4
NR3C1	NR3C1	ENSG00000113580	2908	protein_coding	Human	5	143.278	nuclear receptor subfamily 3 group C member 1 [Source:HGNC Symbol;Acc:HGNC:7978]	37.82	17	157581	2334	3317	12	768	9
EBF1	EBF1	ENSG00000164330	1879	protein_coding	Human	5	158.696	EBF transcription factor 1 [Source:HGNC Symbol;Acc:HGNC:3126]	39.97	11	404000	1627.5	2345	248	1818	14
RNF145	RNF145	ENSG00000145860	153830	protein_coding	Human	5	159.157	ring finger protein 145 [Source:HGNC Symbol;Acc:HGNC:20853]	36.97	12	52644	1992	3364	149	1256	11
FBXW11	FBXW11	ENSG00000072803	23291	protein_coding	Human	5	171.862	F-box and WD repeat domain containing 11 [Source:HGNC Symbol;Acc:HGNC:13607]	39.72	12	145324	144	2099	146	118	6
UNC5A	UNC5A	ENSG00000113763	90249	protein_coding	Human	5	176.811	unc-5 netrin receptor A [Source:HGNC Symbol;Acc:HGNC:12567]	58.15	3	70379	254	1518	211	172	15
SLC34A1	SLC34A1	ENSG00000131183	6569	protein_coding	Human	5	177.379	solute carrier family 34 member 1 [Source:HGNC Symbol;Acc:HGNC:11019]	54.73	5	19613	1023	1912	49.5	674	9
SCGB3A1	SCGB3A1	ENSG00000161055	92304	protein_coding	Human	5	180.59	secretoglobin family 3A member 1 [Source:HGNC Symbol;Acc:HGNC:18384]	73.26	2	1394	315	478	36	125	2.5
EXOC2	EXOC2	ENSG00000112685	55770	protein_coding	Human	6	0.485154	exocyst complex component 2 [Source:HGNC Symbol;Acc:HGNC:24968]	40.51	3	207985	422	720	80	1516	6
HUS1B	HUS1B	ENSG00000188996	135458	protein_coding	Human	6	0.655939	HUS1 checkpoint clamp component B [Source:HGNC Symbol;Acc:HGNC:16485]	56.59	1	1024	837	1025	18	168	1
FOXF2	FOXF2	ENSG00000137273	2295	protein_coding	Human	6	1.38958	forkhead box F2 [Source:HGNC Symbol;Acc:HGNC:3810]	60.68	1	6027	1335	2451	371	743	2
ECI2	ECI2	ENSG00000198721	10455	protein_coding	Human	6	4.11569	enoyl-CoA delta isomerase 2 [Source:HGNC Symbol;Acc:HGNC:14601]	41.7	11	19904	594	1451	34	123	10
CDYL	CDYL	ENSG00000153046	9425	protein_coding	Human	6	4.70616	chromodomain Y like [Source:HGNC Symbol;Acc:HGNC:1811]	42.04	9	249392	1239	2139	193	399	6
NRN1	NRN1	ENSG00000124785	51299	protein_coding	Human	6	5.998	neuritin 1 [Source:HGNC Symbol;Acc:HGNC:17972]	52.74	4	9606	429	1582	146.5	973	3.5
BMP6	BMP6	ENSG00000153162	654	protein_coding	Human	6	7.7261	bone morphogenetic protein 6 [Source:HGNC Symbol;Acc:HGNC:1073]	43.48	1	155629	1542	3784	856	1384	7
ELOVL2	ELOVL2	ENSG00000197977	54898	protein_coding	Human	6	10.9808	ELOVL fatty acid elongase 2 [Source:HGNC Symbol;Acc:HGNC:14416]	39.63	1	63546	891	3988	74	3021	8
HIVEP1	HIVEP1	ENSG00000095951	3096	protein_coding	Human	6	12.0088	HIVEP zinc finger 1 [Source:HGNC Symbol;Acc:HGNC:4920]	39.37	9	156237	721	2085	102	536	4
BTN3A2	BTN3A2	ENSG00000186470	11118	protein_coding	Human	6	26.3652	butyrophilin subfamily 3 member A2 [Source:HGNC Symbol;Acc:HGNC:1139]	44.34	19	13161	936	1494	60	27	5
PI16	PI16	ENSG00000164530	221476	protein_coding	Human	6	36.9483	peptidase inhibitor 16 [Source:HGNC Symbol;Acc:HGNC:21245]	51.13	4	16574	1392	2083	110.5	225.5	7.5
FGD2	FGD2	ENSG00000146192	221472	protein_coding	Human	6	37.0056	FYVE, RhoGEF and PH domain containing 2 [Source:HGNC Symbol;Acc:HGNC:3664]	53.53	11	23423	309	2197	162	131	6
MDFI	MDFI	ENSG00000112559	4188	protein_coding	Human	6	41.6369	MyoD family inhibitor [Source:HGNC Symbol;Acc:HGNC:6967]	58.13	9	17362	640	809	51	665.5	4
PRPH2	PRPH2	ENSG00000112619	5961	protein_coding	Human	6	42.6966	peripherin 2 [Source:HGNC Symbol;Acc:HGNC:9942]	49.25	1	25999	1041	3001	262	1696	3
HCRTR2	HCRTR2	ENSG00000137252	3062	protein_coding	Human	6	55.1065	hypocretin receptor 2 [Source:HGNC Symbol;Acc:HGNC:4849]	35.17	2	176157	1335	1936	85	149.5	7.5
TBX18	TBX18	ENSG00000112837	9096	protein_coding	Human	6	84.6874	T-box transcription factor 18 [Source:HGNC Symbol;Acc:HGNC:11595]	38.67	7	77247	699	1230	181	305	6
SMIM8	SMIM8	ENSG00000111850	57150	protein_coding	Human	6	87.3226	small integral membrane protein 8 [Source:HGNC Symbol;Acc:HGNC:21401]	40.32	9	77166	294	1214	22	248	4
CNR1	CNR1	ENSG00000118432	1268	protein_coding	Human	6	88.1399	cannabinoid receptor 1 [Source:HGNC Symbol;Acc:HGNC:2159]	39.08	7	26483	1419	5561	67	3991	2
BACH2	BACH2	ENSG00000112182	60468	protein_coding	Human	6	89.9265	BTB domain and CNC homolog 2 [Source:HGNC Symbol;Acc:HGNC:14078]	40.5	10	370380	2526	3981	112	5878	4
EPHA7	EPHA7	ENSG00000135333	2045	protein_coding	Human	6	93.24	EPH receptor A7 [Source:HGNC Symbol;Acc:HGNC:3390]	33.28	20	179667	1827	4156	205	751	8
PRDM13	PRDM13	ENSG00000112238	59336	protein_coding	Human	6	99.6068	PR/SET domain 13 [Source:HGNC Symbol;Acc:HGNC:13998]	51.03	2	8804	366	3232	230.5	802	4
POPDC3	POPDC3	ENSG00000132429	64208	protein_coding	Human	6	105.158	popeye domain containing 3 [Source:HGNC Symbol;Acc:HGNC:17649]	39.68	4	22114	876	1454	250	569	4
SESN1	SESN1	ENSG00000080546	27244	protein_coding	Human	6	108.986	sestrin 1 [Source:HGNC Symbol;Acc:HGNC:21595]	37.66	7	108382	1479	2718	94	1101	3
DCBLD1	DCBLD1	ENSG00000164465	285761	protein_coding	Human	6	117.454	discoidin, CUB and LCCL domain containing 1 [Source:HGNC Symbol;Acc:HGNC:21479]	39.51	12	116041	1620	574	115.5	100	5
SLC35F1	SLC35F1	ENSG00000196376	222553	protein_coding	Human	6	117.907	solute carrier family 35 member F1 [Source:HGNC Symbol;Acc:HGNC:21483]	38.48	2	410412	1138.5	4795	234	3420.5	7.5
EYA4	EYA4	ENSG00000112319	2070	protein_coding	Human	6	133.241	EYA transcriptional coactivator and phosphatase 4 [Source:HGNC Symbol;Acc:HGNC:3522]	36.96	28	291614	1758	2411	107	724	7
MTFR2	MTFR2	ENSG00000146410	113115	protein_coding	Human	6	136.231	mitochondrial fission regulator 2 [Source:HGNC Symbol;Acc:HGNC:21115]	39.81	7	19311	541	1586	53	203	5
SLC35D3	SLC35D3	ENSG00000182747	340146	protein_coding	Human	6	136.922	solute carrier family 35 member D3 [Source:HGNC Symbol;Acc:HGNC:15621]	57.5	1	3359	1251	2343	127	963	2
OLIG3	OLIG3	ENSG00000177468	167826	protein_coding	Human	6	137.492	oligodendrocyte transcription factor 3 [Source:HGNC Symbol;Acc:HGNC:18003]	54.64	1	2195	819	2196	223	1152	1
NHSL1	NHSL1	ENSG00000135540	57224	protein_coding	Human	6	138.422	NHS like 1 [Source:HGNC Symbol;Acc:HGNC:21021]	40.97	9	270528	4821	736	179	1773	4
REPS1	REPS1	ENSG00000135597	85021	protein_coding	Human	6	138.903	RALBP1 associated Eps domain containing 1 [Source:HGNC Symbol;Acc:HGNC:15578]	37.32	21	84768	663	2690	423	118	7
HIVEP2	HIVEP2	ENSG00000010818	3097	protein_coding	Human	6	142.751	HIVEP zinc finger 2 [Source:HGNC Symbol;Acc:HGNC:4921]	38.72	5	205229	7341	9755	112	1637	9
STX11	STX11	ENSG00000135604	8676	protein_coding	Human	6	144.151	syntaxin 11 [Source:HGNC Symbol;Acc:HGNC:11429]	40.91	1	41422	864	5504	95	4447	2
UST	UST	ENSG00000111962	10090	protein_coding	Human	6	148.747	uronyl 2-sulfotransferase [Source:HGNC Symbol;Acc:HGNC:17223]	41.41	3	329960	1221	4496	400	2873	3
TAB2	TAB2	ENSG00000055208	23118	protein_coding	Human	6	149.219	TGF-beta activated kinase 1 (MAP3K7) binding protein 2 [Source:HGNC Symbol;Acc:HGNC:17075]	38.87	9	192972	1611	4199	107	1675	6
AKAP12	AKAP12	ENSG00000131016	9590	protein_coding	Human	6	151.24	A-kinase anchoring protein 12 [Source:HGNC Symbol;Acc:HGNC:370]	43.87	5	118592	5349	6597	172	528.5	3
PACRG	PACRG	ENSG00000112530	135138	protein_coding	Human	6	162.727	parkin coregulated [Source:HGNC Symbol;Acc:HGNC:19152]	39.59	11	588360	578.5	907	147	171	4
QKI	QKI	ENSG00000112531	9444	protein_coding	Human	6	163.414	QKI, KH domain containing RNA binding [Source:HGNC Symbol;Acc:HGNC:21100]	36.39	17	164592	556	846	85	153.5	6
PRR18	PRR18	ENSG00000176381	285800	protein_coding	Human	6	166.305	proline rich 18 [Source:HGNC Symbol;Acc:HGNC:28574]	59.48	2	3148	350	580	199	1954	1.5
PRKAR1B	PRKAR1B	ENSG00000188191	5575	protein_coding	Human	7	0.549197	protein kinase cAMP-dependent type I regulatory subunit beta [Source:HGNC Symbol;Acc:HGNC:9390]	54.13	12	178453	1146	1917	60	959	7.5
ZNF853	ZNF853	ENSG00000236609	54753	protein_coding	Human	7	6.61561	zinc finger protein 853 [Source:HGNC Symbol;Acc:HGNC:21767]	57.56	1	8680	1980	3864	564	1318	3
TWIST1	TWIST1	ENSG00000122691	7291	protein_coding	Human	7	19.021	twist family bHLH transcription factor 1 [Source:HGNC Symbol;Acc:HGNC:12428]	37.36	3	96645	406	589	314	46	3
HOXA1	HOXA1	ENSG00000105991	3198	protein_coding	Human	7	27.093	homeobox A1 [Source:HGNC Symbol;Acc:HGNC:5099]	46.78	2	3007	414	2016	85	1446	2.5
HOXA2	HOXA2	ENSG00000105996	3199	protein_coding	Human	7	27.1004	homeobox A2 [Source:HGNC Symbol;Acc:HGNC:5103]	50.02	2	2332	1131	1686	182	371	1.5
HOXA5	HOXA5	ENSG00000106004	3202	protein_coding	Human	7	27.1411	homeobox A5 [Source:HGNC Symbol;Acc:HGNC:5106]	53.38	2	2629	813	1670	73	782	2
HOXA6	HOXA6	ENSG00000106006	3203	protein_coding	Human	7	27.1454	homeobox A6 [Source:HGNC Symbol;Acc:HGNC:5107]	53.82	2	5207	702	989	24	261	2.5
CRHR2	CRHR2	ENSG00000106113	1395	protein_coding	Human	7	30.6519	corticotropin releasing hormone receptor 2 [Source:HGNC Symbol;Acc:HGNC:2358]	53.24	8	48187	195	1787	93	125	12.5
TBX20	TBX20	ENSG00000164532	57057	protein_coding	Human	7	35.2024	T-box transcription factor 20 [Source:HGNC Symbol;Acc:HGNC:11598]	36.9	2	51670	1344	1824	479	NA	7
EPDR1	EPDR1	ENSG00000086289	54749	protein_coding	Human	7	37.6838	ependymin related 1 [Source:HGNC Symbol;Acc:HGNC:17572]	38.37	4	268093	430.5	792.5	65.5	245	3
AMPH	AMPH	ENSG00000078053	273	protein_coding	Human	7	38.3837	amphiphysin [Source:HGNC Symbol;Acc:HGNC:471]	39.13	9	247716	1962	1300.5	44.5	209	5
AEBP1	AEBP1	ENSG00000106624	165	protein_coding	Human	7	44.1043	AE binding protein 1 [Source:HGNC Symbol;Acc:HGNC:303]	62.7	9	10217	210	1477.5	78	139	5
ADCY1	ADCY1	ENSG00000164742	107	protein_coding	Human	7	45.5741	adenylate cyclase 1 [Source:HGNC Symbol;Acc:HGNC:232]	47.64	5	148976	1017	1693	111.5	296	9
COBL	COBL	ENSG00000106078	23242	protein_coding	Human	7	51.0162	cordon-bleu WH2 repeat protein [Source:HGNC Symbol;Acc:HGNC:22199]	43.44	11	300606	1410	3785	130	1338	9
ZNF92	ZNF92	ENSG00000146757	168374	protein_coding	Human	7	65.3738	zinc finger protein 92 [Source:HGNC Symbol;Acc:HGNC:13168]	39.16	5	27337	1665	3040.5	130.5	1254	3
FKBP6	FKBP6	ENSG00000077800	8468	protein_coding	Human	7	73.3282	FKBP prolyl isomerase family member 6 (inactive) [Source:HGNC Symbol;Acc:HGNC:3722]	47.76	8	30476	801	1699	108	194	8.5
CLDN3	CLDN3	ENSG00000165215	1365	protein_coding	Human	7	73.769	claudin 3 [Source:HGNC Symbol;Acc:HGNC:2045]	69.15	1	1273	663	1274	220	389	1
ELN	ELN	ENSG00000049540	2006	protein_coding	Human	7	74.0278	elastin [Source:HGNC Symbol;Acc:HGNC:3327]	54.95	33	42118	1932	2257	26.5	600.5	10
CACNA2D1	CACNA2D1	ENSG00000153956	781	protein_coding	Human	7	81.9464	calcium voltage-gated channel auxiliary subunit alpha2delta 1 [Source:HGNC Symbol;Acc:HGNC:1399]	34.98	12	497333	3276	1134.5	256	289	5
GRM3	GRM3	ENSG00000198822	2913	protein_coding	Human	7	86.6439	glutamate metabotropic receptor 3 [Source:HGNC Symbol;Acc:HGNC:4595]	36.97	5	220970	1614	1811	139	274	2
ZNF804B	ZNF804B	ENSG00000182348	219578	protein_coding	Human	7	88.7597	zinc finger protein 804B [Source:HGNC Symbol;Acc:HGNC:21958]	34.85	2	578828	3925.5	4895.5	208.5	759.5	3.5
STEAP2	STEAP2	ENSG00000157214	261729	protein_coding	Human	7	90.1676	STEAP2 metalloreductase [Source:HGNC Symbol;Acc:HGNC:17885]	37.44	10	70547	1365	2261	60	755	5.5
CDK14	CDK14	ENSG00000058091	5218	protein_coding	Human	7	90.4664	cyclin dependent kinase 14 [Source:HGNC Symbol;Acc:HGNC:8883]	37.97	15	744166	382	759	58.5	79.5	6
FZD1	FZD1	ENSG00000157240	8321	protein_coding	Human	7	91.2644	frizzled class receptor 1 [Source:HGNC Symbol;Acc:HGNC:4038]	47.62	1	6893	1944	6894	447	4501	1
AKAP9	AKAP9	ENSG00000127914	10142	protein_coding	Human	7	91.9408	A-kinase anchoring protein 9 [Source:HGNC Symbol;Acc:HGNC:379]	36.73	32	169833	2712	8638	237	182	42.5
CDK6	CDK6	ENSG00000105810	1021	protein_coding	Human	7	92.6049	cyclin dependent kinase 6 [Source:HGNC Symbol;Acc:HGNC:1777]	38.19	5	231652	981	11612	230.5	10218	2
GNGT1	GNGT1	ENSG00000127928	2792	protein_coding	Human	7	93.5916	G protein subunit gamma transducin 1 [Source:HGNC Symbol;Acc:HGNC:4411]	35.76	5	319692	141	696	50	346	3
TFPI2	TFPI2	ENSG00000105825	7980	protein_coding	Human	7	93.8854	tissue factor pathway inhibitor 2 [Source:HGNC Symbol;Acc:HGNC:11761]	38.19	6	5357	608	781	74	456	4
SGCE	SGCE	ENSG00000127990	8910	protein_coding	Human	7	94.5242	sarcoglycan epsilon [Source:HGNC Symbol;Acc:HGNC:10808]	35.35	98	132368	486	1652	50	157	11
DYNC1I1	DYNC1I1	ENSG00000158560	1780	protein_coding	Human	7	95.7725	dynein cytoplasmic 1 intermediate chain 1 [Source:HGNC Symbol;Acc:HGNC:2963]	38.59	12	337816	1818	2249	114	818	16
NPTX2	NPTX2	ENSG00000106236	4885	protein_coding	Human	7	98.6173	neuronal pentraxin 2 [Source:HGNC Symbol;Acc:HGNC:7953]	54.64	2	12584	1296	2713	176	1239	4
FAM200A	FAM200A	ENSG00000221909	221786	protein_coding	Human	7	99.5463	family with sequence similarity 200 member A [Source:HGNC Symbol;Acc:HGNC:25401]	44.01	2	12236	1664.5	2205.5	167	385	2
ZNF655	ZNF655	ENSG00000197343	79027	protein_coding	Human	7	99.5584	zinc finger protein 655 [Source:HGNC Symbol;Acc:HGNC:30899]	42.73	25	18047	337	1370	56.5	309.5	4
NAT16	NAT16	ENSG00000167011	375607	protein_coding	Human	7	101.17	N-acetyltransferase 16 (putative) [Source:HGNC Symbol;Acc:HGNC:22030]	57.07	4	9797	1110	1492	39	768	3.5
COL26A1	COL26A1	ENSG00000160963	136227	protein_coding	Human	7	101.363	collagen type XXVI alpha 1 chain [Source:HGNC Symbol;Acc:HGNC:18038]	50.12	3	196149	1323	2970	156	1493	13
CUX1	CUX1	ENSG00000257923	1523	protein_coding	Human	7	101.816	cut like homeobox 1 [Source:HGNC Symbol;Acc:HGNC:2557]	48.61	23	468054	2037	2948	22	867	22
SLC26A5	SLC26A5	ENSG00000170615	375611	protein_coding	Human	7	103.353	solute carrier family 26 member 5 [Source:HGNC Symbol;Acc:HGNC:9359]	40.34	15	93477	1422	2370	53	107	18
FOXP2	FOXP2	ENSG00000128573	93986	protein_coding	Human	7	114.086	forkhead box P2 [Source:HGNC Symbol;Acc:HGNC:13875]	34.83	27	607445	264	2598	64.5	121	15
TMEM229A	TMEM229A	ENSG00000234224	730130	protein_coding	Human	7	124.031	transmembrane protein 229A [Source:HGNC Symbol;Acc:HGNC:37279]	52.82	1	2146	1143	2147	63	939	1
GPR37	GPR37	ENSG00000170775	2861	protein_coding	Human	7	124.744	G protein-coupled receptor 37 [Source:HGNC Symbol;Acc:HGNC:4494]	38.36	1	21907	1842	5298	815	2639	2
SMO	SMO	ENSG00000128602	6608	protein_coding	Human	7	129.189	smoothened, frizzled class receptor [Source:HGNC Symbol;Acc:HGNC:11119]	49.41	5	24912	336	3997	487	168	5
MEST	MEST	ENSG00000106484	4232	protein_coding	Human	7	130.486	mesoderm specific transcript [Source:HGNC Symbol;Acc:HGNC:7028]	44.95	17	20294	879	2337	35	1235	9
MKLN1	MKLN1	ENSG00000128585	4289	protein_coding	Human	7	131.11	muskelin 1 [Source:HGNC Symbol;Acc:HGNC:7109]	39.28	12	386536	513	2448	107	122.5	5.5
PODXL	PODXL	ENSG00000128567	5420	protein_coding	Human	7	131.5	podocalyxin like [Source:HGNC Symbol;Acc:HGNC:9171]	50.47	8	57955	975	5986	249	179	3.5
PLXNA4	PLXNA4	ENSG00000221866	91584	protein_coding	Human	7	132.123	plexin A4 [Source:HGNC Symbol;Acc:HGNC:9102]	46.94	5	525356	1569	3314	85	4418	5
CHCHD3	CHCHD3	ENSG00000106554	54927	protein_coding	Human	7	132.785	coiled-coil-helix-coiled-coil-helix domain containing 3 [Source:HGNC Symbol;Acc:HGNC:21906]	39.02	6	297220	699	1310	132	136	7.5
AKR1B1	AKR1B1	ENSG00000085662	231	protein_coding	Human	7	134.442	aldo-keto reductase family 1 member B [Source:HGNC Symbol;Acc:HGNC:381]	50.04	14	16928	792	790.5	37	96	4.5
CHRM2	CHRM2	ENSG00000181072	1129	protein_coding	Human	7	136.869	cholinergic receptor muscarinic 2 [Source:HGNC Symbol;Acc:HGNC:1951]	37.16	8	151603	1401	2571	77	2351.5	3
DGKI	DGKI	ENSG00000157680	9162	protein_coding	Human	7	137.381	diacylglycerol kinase iota [Source:HGNC Symbol;Acc:HGNC:2855]	39.15	13	466055	3144	4163	74	695	7
HIPK2	HIPK2	ENSG00000064393	28996	protein_coding	Human	7	139.562	homeodomain interacting protein kinase 2 [Source:HGNC Symbol;Acc:HGNC:14402]	45.66	3	216428	3516	3969	264	297	15
TBXAS1	TBXAS1	ENSG00000059377	6916	protein_coding	Human	7	139.777	thromboxane A synthase 1 [Source:HGNC Symbol;Acc:HGNC:11609]	44.8	22	243274	1401	1967	88	162	6.5
TAS2R38	TAS2R38	ENSG00000257138	5726	protein_coding	Human	7	141.973	taste 2 receptor member 38 [Source:HGNC Symbol;Acc:HGNC:9584]	48.21	1	1142	1002	1143	83	56	1
PIP	PIP	ENSG00000159763	5304	protein_coding	Human	7	143.132	prolactin induced protein [Source:HGNC Symbol;Acc:HGNC:8993]	42.19	1	7662	441	578	39	96	4
TAS2R39	TAS2R39	ENSG00000236398	259285	protein_coding	Human	7	143.183	taste 2 receptor member 39 [Source:HGNC Symbol;Acc:HGNC:18886]	43.85	1	1016	1017	1017	NA	NA	1
TAS2R40	TAS2R40	ENSG00000221937	259286	protein_coding	Human	7	143.222	taste 2 receptor member 40 [Source:HGNC Symbol;Acc:HGNC:18885]	47.56	1	1042	972	1043	41	28	1
TPK1	TPK1	ENSG00000196511	27010	protein_coding	Human	7	144.452	thiamin pyrophosphokinase 1 [Source:HGNC Symbol;Acc:HGNC:17358]	37.29	14	384454	366	1920	66.5	116	6.5
RARRES2	RARRES2	ENSG00000106538	5919	protein_coding	Human	7	150.338	retinoic acid receptor responder 2 [Source:HGNC Symbol;Acc:HGNC:9868]	62.31	5	3345	492	685	50	45	5
EN2	EN2	ENSG00000164778	2020	protein_coding	Human	7	155.458	engrailed homeobox 2 [Source:HGNC Symbol;Acc:HGNC:3343]	55.72	1	6702	1002	3395	248	2143	2
VIPR2	VIPR2	ENSG00000106018	7434	protein_coding	Human	7	159.028	vasoactive intestinal peptide receptor 2 [Source:HGNC Symbol;Acc:HGNC:12695]	49.15	4	116692	1293	1708.5	83.5	280.5	11.5
EBF2	EBF2	ENSG00000221818	64641	protein_coding	Human	8	25.8417	EBF transcription factor 2 [Source:HGNC Symbol;Acc:HGNC:19090]	42.02	4	203688	1284	1888	63	167	12
PNMA2	PNMA2	ENSG00000240694	10687	protein_coding	Human	8	26.5047	PNMA family member 2 [Source:HGNC Symbol;Acc:HGNC:9159]	48.67	8	9391	1095	610	129	2959	3
FGFR1	FGFR1	ENSG00000077782	2260	protein_coding	Human	8	38.4002	fibroblast growth factor receptor 1 [Source:HGNC Symbol;Acc:HGNC:3688]	49.49	57	68619	687	3309	87	145	6
TACC1	TACC1	ENSG00000147526	6867	protein_coding	Human	8	38.7282	transforming acidic coiled-coil containing protein 1 [Source:HGNC Symbol;Acc:HGNC:11522]	42.76	29	124842	1688	1891.5	121.5	1624	5
SFRP1	SFRP1	ENSG00000104332	6422	protein_coding	Human	8	41.262	secreted frizzled related protein 1 [Source:HGNC Symbol;Acc:HGNC:10776]	48.61	2	47511	741	4168.5	222.5	3203	3
SOX17	SOX17	ENSG00000164736	64321	protein_coding	Human	8	54.4579	SRY-box transcription factor 17 [Source:HGNC Symbol;Acc:HGNC:18122]	59.36	1	2957	1245	2346	203	896	2
XKR4	XKR4	ENSG00000206579	114786	protein_coding	Human	8	55.102	XK related 4 [Source:HGNC Symbol;Acc:HGNC:29394]	40.16	3	440026	1953	3907	245.5	9873.5	3
BHLHE22	BHLHE22	ENSG00000180828	27319	protein_coding	Human	8	64.5804	basic helix-loop-helix family member e22 [Source:HGNC Symbol;Acc:HGNC:11963]	53.57	1	3262	1146	3263	425	1690	1
NCOA2	NCOA2	ENSG00000140396	10499	protein_coding	Human	8	70.1098	nuclear receptor coactivator 2 [Source:HGNC Symbol;Acc:HGNC:7669]	38.24	8	294026	2841	6087	56	205.5	3
ZFHX4	ZFHX4	ENSG00000091656	79776	protein_coding	Human	8	76.6812	zinc finger homeobox 4 [Source:HGNC Symbol;Acc:HGNC:30939]	36.38	14	186042	466	989	45	133	4
IL7	IL7	ENSG00000104432	3574	protein_coding	Human	8	78.6757	interleukin 7 [Source:HGNC Symbol;Acc:HGNC:6023]	35.46	11	129780	216	1055	534	131	5
RALYL	RALYL	ENSG00000184672	138046	protein_coding	Human	8	84.1828	RALY RNA binding protein like [Source:HGNC Symbol;Acc:HGNC:27036]	35.32	11	739057	843	1924	90.5	925.5	8
CALB1	CALB1	ENSG00000104327	793	protein_coding	Human	8	90.0586	calbindin 1 [Source:HGNC Symbol;Acc:HGNC:1434]	36.25	11	36867	357	636	76	1158.5	4
FZD6	FZD6	ENSG00000164930	8323	protein_coding	Human	8	103.298	frizzled class receptor 6 [Source:HGNC Symbol;Acc:HGNC:4044]	37.65	7	34433	303	2682	130	424	7
LRP12	LRP12	ENSG00000147650	29967	protein_coding	Human	8	104.489	LDL receptor related protein 12 [Source:HGNC Symbol;Acc:HGNC:31708]	35.79	7	100027	2523	4092	286	1438.5	3
ABRA	ABRA	ENSG00000174429	137735	protein_coding	Human	8	106.759	actin binding Rho activating protein [Source:HGNC Symbol;Acc:HGNC:30655]	40.24	1	10761	1146	2754	53	1553	2
ANGPT1	ANGPT1	ENSG00000154188	284	protein_coding	Human	8	107.249	angiopoietin 1 [Source:HGNC Symbol;Acc:HGNC:484]	36.05	8	248573	897	1526	129.5	1351.5	6
EIF3E	EIF3E	ENSG00000104408	3646	protein_coding	Human	8	108.163	eukaryotic translation initiation factor 3 subunit E [Source:HGNC Symbol;Acc:HGNC:3277]	37	57	280709	1005	1641	96	124	12
SYBU	SYBU	ENSG00000147642	55638	protein_coding	Human	8	109.574	syntabulin [Source:HGNC Symbol;Acc:HGNC:26011]	39.55	38	117813	1618.5	2498	120	717	5
KCNV1	KCNV1	ENSG00000164794	27012	protein_coding	Human	8	109.964	potassium voltage-gated channel modifier subfamily V member 1 [Source:HGNC Symbol;Acc:HGNC:18861]	40.73	2	12135	1503	6912	341	2766	3.5
TRPS1	TRPS1	ENSG00000104447	7227	protein_coding	Human	8	115.408	transcriptional repressor GATA binding 1 [Source:HGNC Symbol;Acc:HGNC:12340]	35.81	12	401177	2709	3116	120	840.5	5
EFR3A	EFR3A	ENSG00000132294	23167	protein_coding	Human	8	131.904	EFR3 homolog A [Source:HGNC Symbol;Acc:HGNC:28970]	35.32	8	109549	2358	831	76	2746	6
KCNK9	KCNK9	ENSG00000169427	51305	protein_coding	Human	8	139.601	potassium two pore domain channel subfamily K member 9 [Source:HGNC Symbol;Acc:HGNC:6283]	52.02	12	103271	1125	3160	86	1136	3
DMRT1	DMRT1	ENSG00000137090	1761	protein_coding	Human	9	0.84169	doublesex and mab-3 related transcription factor 1 [Source:HGNC Symbol;Acc:HGNC:2934]	43.16	3	127400	648	1573	141	662.5	5
ELAVL2	ELAVL2	ENSG00000107105	1993	protein_coding	Human	9	23.6901	ELAV like RNA binding protein 2 [Source:HGNC Symbol;Acc:HGNC:3313]	38.63	8	136233	1080	3691	71	2452	6.5
SLC25A51	SLC25A51	ENSG00000122696	92014	protein_coding	Human	9	37.8794	solute carrier family 25 member 51 [Source:HGNC Symbol;Acc:HGNC:23323]	42.85	3	24953	894	1691	90	52	3
ALDH1B1	ALDH1B1	ENSG00000137124	219	protein_coding	Human	9	38.3927	aldehyde dehydrogenase 1 family member B1 [Source:HGNC Symbol;Acc:HGNC:407]	51.33	2	5959	390	584	88	1358	2.5
TJP2	TJP2	ENSG00000119139	9414	protein_coding	Human	9	69.1213	tight junction protein 2 [Source:HGNC Symbol;Acc:HGNC:11828]	43.41	31	153351	2970	3328	95	812	15
RORB	RORB	ENSG00000198963	6096	protein_coding	Human	9	74.4973	RAR related orphan receptor B [Source:HGNC Symbol;Acc:HGNC:10259]	37.74	2	195842	1380	9581	641	4570	10
FOXB2	FOXB2	ENSG00000204612	442425	protein_coding	Human	9	77.0197	forkhead box B2 [Source:HGNC Symbol;Acc:HGNC:23315]	69.44	1	1298	1299	1299	NA	NA	1
AGTPBP1	AGTPBP1	ENSG00000135049	23287	protein_coding	Human	9	85.5465	ATP/GTP binding protein 1 [Source:HGNC Symbol;Acc:HGNC:17258]	36.66	8	195490	3681	4222	54.5	568.5	17
FGD3	FGD3	ENSG00000127084	89846	protein_coding	Human	9	92.9475	FYVE, RhoGEF and PH domain containing 3 [Source:HGNC Symbol;Acc:HGNC:16027]	49.44	8	88713	2178	3303	161	644.5	17
BARX1	BARX1	ENSG00000131668	56033	protein_coding	Human	9	93.9516	BARX homeobox 1 [Source:HGNC Symbol;Acc:HGNC:955]	66.02	2	3728	534	1417	345	536	3.5
GABBR2	GABBR2	ENSG00000136928	9568	protein_coding	Human	9	98.2881	gamma-aminobutyric acid type B receptor subunit 2 [Source:HGNC Symbol;Acc:HGNC:4507]	45.67	12	420826	550	573	197	2474	4.5
COL15A1	COL15A1	ENSG00000204291	1306	protein_coding	Human	9	98.9432	collagen type XV alpha 1 chain [Source:HGNC Symbol;Acc:HGNC:2192]	46.99	5	127613	4125	5223	154	902.5	3
CYLC2	CYLC2	ENSG00000155833	1539	protein_coding	Human	9	102.995	cylicin 2 [Source:HGNC Symbol;Acc:HGNC:2583]	30.37	4	23177	1047	2053	47	163	6
PRDM12	PRDM12	ENSG00000130711	59335	protein_coding	Human	9	130.665	PR/SET domain 12 [Source:HGNC Symbol;Acc:HGNC:13997]	55.19	2	18392	1024.5	2068.5	59	983	5.5
VAV2	VAV2	ENSG00000160293	7410	protein_coding	Human	9	133.762	vav guanine nucleotide exchange factor 2 [Source:HGNC Symbol;Acc:HGNC:12658]	56.31	5	230710	2607	4851	45	2167	27
FCN1	FCN1	ENSG00000085265	2219	protein_coding	Human	9	134.903	ficolin 1 [Source:HGNC Symbol;Acc:HGNC:3623]	50.34	2	14680	1032	5978.5	22.5	4922	8.5
PFKP	PFKP	ENSG00000067057	5214	protein_coding	Human	10	3.06633	phosphofructokinase, platelet [Source:HGNC Symbol;Acc:HGNC:8878]	51.45	16	71385	369	2685	79.5	105	6
PFKFB3	PFKFB3	ENSG00000170525	5209	protein_coding	Human	10	6.14493	6-phosphofructo-2-kinase/fructose-2,6-biphosphatase 3 [Source:HGNC Symbol;Acc:HGNC:8874]	50.91	19	109710	1368	2086	383	147	15
GATA3	GATA3	ENSG00000107485	2625	protein_coding	Human	10	8.04538	GATA binding protein 3 [Source:HGNC Symbol;Acc:HGNC:4172]	51.55	5	29820	1332	2650	285.5	1020	3
SLC39A12	SLC39A12	ENSG00000148482	221074	protein_coding	Human	10	17.9518	solute carrier family 39 member 12 [Source:HGNC Symbol;Acc:HGNC:20860]	39.18	4	91453	2019	2680.5	109	453	12.5
ARMC3	ARMC3	ENSG00000165309	219681	protein_coding	Human	10	22.928	armadillo repeat containing 3 [Source:HGNC Symbol;Acc:HGNC:30964]	38.55	13	110499	2067	2479	50.5	705	7
PRTFDC1	PRTFDC1	ENSG00000099256	56952	protein_coding	Human	10	24.8486	phosphoribosyl transferase domain containing 1 [Source:HGNC Symbol;Acc:HGNC:23333]	41.87	3	103992	573	747	16	201	8
APBB1IP	APBB1IP	ENSG00000077420	54518	protein_coding	Human	10	26.4383	amyloid beta precursor protein binding family B member 1 interacting protein [Source:HGNC Symbol;Acc:HGNC:17379]	41.53	3	129462	1260	1513	157.5	537	5
MKX	MKX	ENSG00000150051	283078	protein_coding	Human	10	27.6729	mohawk homeobox [Source:HGNC Symbol;Acc:HGNC:23729]	40.22	4	73186	1059	3609	112	2353.5	6
CXCL12	CXCL12	ENSG00000107562	6387	protein_coding	Human	10	44.3702	C-X-C motif chemokine ligand 12 [Source:HGNC Symbol;Acc:HGNC:10672]	52.37	8	16328	312	803	86	584	3
NCOA4	NCOA4	ENSG00000266412	8031	protein_coding	Human	10	46.0051	nuclear receptor coactivator 4 [Source:HGNC Symbol;Acc:HGNC:7671]	41.18	7	25535	1845	2307	69	254.5	10
DRGX	DRGX	ENSG00000165606	644168	protein_coding	Human	10	49.3641	dorsal root ganglia homeobox [Source:HGNC Symbol;Acc:HGNC:21536]	48.26	1	32023	792	3078	117	2049	7
PRKG1	PRKG1	ENSG00000185532	5592	protein_coding	Human	10	50.9909	protein kinase cGMP-dependent 1 [Source:HGNC Symbol;Acc:HGNC:9414]	36.51	10	1307535	972	3087	103	3613	8
EGR2	EGR2	ENSG00000122877	1959	protein_coding	Human	10	62.812	early growth response 2 [Source:HGNC Symbol;Acc:HGNC:3239]	42.64	6	107904	1281	2824	113	1208	2.5
ZMIZ1	ZMIZ1	ENSG00000108175	57178	protein_coding	Human	10	79.069	zinc finger MIZ-type containing 1 [Source:HGNC Symbol;Acc:HGNC:16493]	55.32	4	247553	3204	7615	87.5	2631.5	5.5
OPN4	OPN4	ENSG00000122375	94233	protein_coding	Human	10	86.6545	opsin 4 [Source:HGNC Symbol;Acc:HGNC:14449]	58.74	3	12301	1470	2383	226	705.5	11
IDE	IDE	ENSG00000119912	3416	protein_coding	Human	10	92.4517	insulin degrading enzyme [Source:HGNC Symbol;Acc:HGNC:5381]	40.71	38	122412	1344	5356	76	111	23
SFRP5	SFRP5	ENSG00000120057	6425	protein_coding	Human	10	97.7668	secreted frizzled related protein 5 [Source:HGNC Symbol;Acc:HGNC:10779]	57.92	1	5248	954	1883	165	762	3
NKX2-3	NKX2-3	ENSG00000119919	159296	protein_coding	Human	10	99.5329	NK2 homeobox 3 [Source:HGNC Symbol;Acc:HGNC:7836]	59.39	2	3582	891	1986	183.5	858.5	2.5
PAX2	PAX2	ENSG00000075891	5076	protein_coding	Human	10	100.735	paired box 2 [Source:HGNC Symbol;Acc:HGNC:8616]	51.28	10	94548	1185	4126	549	2322.5	10
GFRA1	GFRA1	ENSG00000151892	2674	protein_coding	Human	10	116.057	GDNF family receptor alpha 1 [Source:HGNC Symbol;Acc:HGNC:4243]	44.04	12	219878	1383	1810	245	1895.5	9.5
EMX2	EMX2	ENSG00000170370	2018	protein_coding	Human	10	117.542	empty spiracles homeobox 2 [Source:HGNC Symbol;Acc:HGNC:3341]	56.25	4	7101	510	2595	671.5	1373	2.5
WDR11	WDR11	ENSG00000120008	55717	protein_coding	Human	10	120.851	WD repeat domain 11 [Source:HGNC Symbol;Acc:HGNC:13831]	36.77	17	58219	600	3010	107.5	108	4
HMX2	HMX2	ENSG00000188816	3167	protein_coding	Human	10	123.148	H6 family homeobox 2 [Source:HGNC Symbol;Acc:HGNC:5018]	59.99	1	2536	822	1614	242	548	2
BUB3	BUB3	ENSG00000154473	9184	protein_coding	Human	10	123.154	BUB3 mitotic checkpoint protein [Source:HGNC Symbol;Acc:HGNC:1151]	39.16	5	16065	981	1128	76.5	308	6
FOXI2	FOXI2	ENSG00000186766	399823	protein_coding	Human	10	127.737	forkhead box I2 [Source:HGNC Symbol;Acc:HGNC:32448]	61.92	1	3998	957	3264	88	2217	2
EBF3	EBF3	ENSG00000108001	253738	protein_coding	Human	10	129.835	EBF transcription factor 3 [Source:HGNC Symbol;Acc:HGNC:19087]	49.6	5	137820	1791	4829	437.5	2645	16
INPP5A	INPP5A	ENSG00000068383	3632	protein_coding	Human	10	132.538	inositol polyphosphate-5-phosphatase A [Source:HGNC Symbol;Acc:HGNC:6076]	54.13	7	245693	1164	1432	278	156.5	6
NKX6-2	NKX6-2	ENSG00000148826	84504	protein_coding	Human	10	132.783	NK6 homeobox 2 [Source:HGNC Symbol;Acc:HGNC:19321]	66.28	2	2968	834	2768	198	1734	2.5
UTF1	UTF1	ENSG00000171794	8433	protein_coding	Human	10	133.23	undifferentiated embryonic cell transcription factor 1 [Source:HGNC Symbol;Acc:HGNC:12634]	77.05	1	1341	1026	1214	71	115	2
LMO1	LMO1	ENSG00000166407	4004	protein_coding	Human	11	8.22431	LIM domain only 1 [Source:HGNC Symbol;Acc:HGNC:6641]	52.88	4	44407	468	1038	226.5	301	4
GALNT18	GALNT18	ENSG00000110328	374378	protein_coding	Human	11	11.2709	polypeptide N-acetylgalactosaminyltransferase 18 [Source:HGNC Symbol;Acc:HGNC:30488]	46.35	2	351128	1824	2503	411	266	7
MYOD1	MYOD1	ENSG00000129152	4654	protein_coding	Human	11	17.7196	myogenic differentiation 1 [Source:HGNC Symbol;Acc:HGNC:7611]	63.8	1	2565	963	1803	211	627	3
ZDHHC13	ZDHHC13	ENSG00000177054	54503	protein_coding	Human	11	19.1171	zinc finger DHHC-type palmitoyltransferase 13 [Source:HGNC Symbol;Acc:HGNC:18413]	37.99	8	59323	1479	2283	81	454	5.5
PAX6	PAX6	ENSG00000007372	5080	protein_coding	Human	11	31.7848	paired box 6 [Source:HGNC Symbol;Acc:HGNC:8620]	49.68	82	33182	943	1863	98.5	667	10.5
CHRM4	CHRM4	ENSG00000180720	1132	protein_coding	Human	11	46.3838	cholinergic receptor muscarinic 4 [Source:HGNC Symbol;Acc:HGNC:1953]	61	2	7987	1440	3044	50	673.5	1.5
P2RX3	P2RX3	ENSG00000109991	5024	protein_coding	Human	11	57.3384	purinergic receptor P2X 3 [Source:HGNC Symbol;Acc:HGNC:8534]	50.22	4	34044	1191	1091.5	136.5	113.5	8.5
RASGRP2	RASGRP2	ENSG00000068831	10235	protein_coding	Human	11	64.7269	RAS guanyl releasing protein 2 [Source:HGNC Symbol;Acc:HGNC:9879]	55.63	23	18545	381	956	70	115	5
EFEMP2	EFEMP2	ENSG00000172638	30008	protein_coding	Human	11	65.8664	EGF containing fibulin extracellular matrix protein 2 [Source:HGNC Symbol;Acc:HGNC:3219]	60.57	20	7151	234	811	41.5	124	4
GAL3ST3	GAL3ST3	ENSG00000175229	89792	protein_coding	Human	11	66.0408	galactose-3-O-sulfotransferase 3 [Source:HGNC Symbol;Acc:HGNC:24144]	55.97	3	8396	1296	2450	150	941.5	2
TRIM77	TRIM77	ENSG00000214414	390231	protein_coding	Human	11	89.7103	tripartite motif containing 77 [Source:HGNC Symbol;Acc:HGNC:34228]	37.3	2	7573	1029	1029	NA	NA	5.5
MTNR1B	MTNR1B	ENSG00000134640	4544	protein_coding	Human	11	92.9697	melatonin receptor 1B [Source:HGNC Symbol;Acc:HGNC:7464]	47.16	3	15415	340	1220	74	291	2
AMOTL1	AMOTL1	ENSG00000166025	154810	protein_coding	Human	11	94.7064	angiomotin like 1 [Source:HGNC Symbol;Acc:HGNC:17811]	41.79	5	170317	2721	8844	160.5	5952	5
ARHGAP20	ARHGAP20	ENSG00000137727	57569	protein_coding	Human	11	110.577	Rho GTPase activating protein 20 [Source:HGNC Symbol;Acc:HGNC:18357]	36.75	7	136147	3498	6066	141.5	2315	15
CADM1	CADM1	ENSG00000182985	23705	protein_coding	Human	11	115.169	cell adhesion molecule 1 [Source:HGNC Symbol;Acc:HGNC:5951]	38.54	22	335739	1041	833	27	1649	5.5
TBCEL	TBCEL	ENSG00000154114	219899	protein_coding	Human	11	121.024	tubulin folding cofactor E like [Source:HGNC Symbol;Acc:HGNC:28115]	36.59	10	66704	357	2593	107	126	8
CRTAM	CRTAM	ENSG00000109943	56253	protein_coding	Human	11	122.838	cytotoxic and regulatory T cell molecule [Source:HGNC Symbol;Acc:HGNC:24313]	40.96	3	34143	883.5	1929	75.5	1240	5
ROBO3	ROBO3	ENSG00000154134	64221	protein_coding	Human	11	124.865	roundabout guidance receptor 3 [Source:HGNC Symbol;Acc:HGNC:13433]	56.28	21	16039	450	1520	194	215	6
ST3GAL4	ST3GAL4	ENSG00000110080	6484	protein_coding	Human	11	126.356	ST3 beta-galactoside alpha-2,3-sialyltransferase 4 [Source:HGNC Symbol;Acc:HGNC:10864]	52.01	26	84704	988.5	1716	75	527	10
FLI1	FLI1	ENSG00000151702	2313	protein_coding	Human	11	128.687	Fli-1 proto-oncogene, ETS transcription factor [Source:HGNC Symbol;Acc:HGNC:3749]	46.48	9	126732	318	3130	166	151	7
IGSF9B	IGSF9B	ENSG00000080854	22997	protein_coding	Human	11	133.896	immunoglobulin superfamily member 9B [Source:HGNC Symbol;Acc:HGNC:32326]	55.74	7	60530	4050	1454	145.5	12630	4
RIMKLB	RIMKLB	ENSG00000166532	57494	protein_coding	Human	12	8.6816	ribosomal modification protein rimK like family member B [Source:HGNC Symbol;Acc:HGNC:29228]	41.05	13	101495	924	1589	69	173	4
SMCO2	SMCO2	ENSG00000165935	341346	protein_coding	Human	12	27.4668	single-pass membrane protein with coiled-coil domains 2 [Source:HGNC Symbol;Acc:HGNC:34448]	39.03	6	35375	1032	1122	87	63	5.5
PPFIBP1	PPFIBP1	ENSG00000110841	8496	protein_coding	Human	12	27.5234	PPFIA binding protein 1 [Source:HGNC Symbol;Acc:HGNC:9249]	39.81	18	172133	844	2645	87	2143	5.5
PTHLH	PTHLH	ENSG00000087494	5744	protein_coding	Human	12	27.9581	parathyroid hormone like hormone [Source:HGNC Symbol;Acc:HGNC:9607]	40.27	9	14649	534	1578	79	474	3
TMTC1	TMTC1	ENSG00000133687	83857	protein_coding	Human	12	29.5008	transmembrane O-mannosyltransferase targeting cadherins 1 [Source:HGNC Symbol;Acc:HGNC:24099]	39.27	9	283919	2649	4228	145	1246	14
ADAMTS20	ADAMTS20	ENSG00000173157	80070	protein_coding	Human	12	43.3539	ADAM metallopeptidase with thrombospondin type 1 motif 20 [Source:HGNC Symbol;Acc:HGNC:17178]	35.38	4	198337	4515	4633	281	342	29
ANKRD33	ANKRD33	ENSG00000167612	341405	protein_coding	Human	12	51.888	ankyrin repeat domain 33 [Source:HGNC Symbol;Acc:HGNC:13788]	58.03	8	3718	819	1507	114	316	5
KRT2	KRT2	ENSG00000172867	3849	protein_coding	Human	12	52.6446	keratin 2 [Source:HGNC Symbol;Acc:HGNC:6439]	49.91	2	7653	1920	2450	68	460	6.5
KRT76	KRT76	ENSG00000185069	51350	protein_coding	Human	12	52.7682	keratin 76 [Source:HGNC Symbol;Acc:HGNC:24430]	49.04	1	9190	1917	2529	53	557	9
KRT3	KRT3	ENSG00000186442	3850	protein_coding	Human	12	52.7897	keratin 3 [Source:HGNC Symbol;Acc:HGNC:6440]	53.58	1	6432	1887	2319	74	356	9
IGFBP6	IGFBP6	ENSG00000167779	3489	protein_coding	Human	12	53.0974	insulin like growth factor binding protein 6 [Source:HGNC Symbol;Acc:HGNC:5475]	54.26	5	4909	411	719	79	170.5	4
HOXC9	HOXC9	ENSG00000180806	3225	protein_coding	Human	12	53.9949	homeobox C9 [Source:HGNC Symbol;Acc:HGNC:5130]	56.89	3	8442	783	1489.5	40	642.5	2
MYF6	MYF6	ENSG00000111046	4618	protein_coding	Human	12	80.7076	myogenic factor 6 [Source:HGNC Symbol;Acc:HGNC:7566]	51.93	1	1840	729	1329	85	513	3
MYF5	MYF5	ENSG00000111049	4617	protein_coding	Human	12	80.7169	myogenic factor 5 [Source:HGNC Symbol;Acc:HGNC:7565]	44.78	1	2759	768	1540	151	619	3
USP44	USP44	ENSG00000136014	84101	protein_coding	Human	12	95.5166	ubiquitin specific peptidase 44 [Source:HGNC Symbol;Acc:HGNC:20064]	41.64	8	34916	2139	2499	69	543.5	3
TXNRD1	TXNRD1	ENSG00000198431	7296	protein_coding	Human	12	104.216	thioredoxin reductase 1 [Source:HGNC Symbol;Acc:HGNC:12437]	42.37	24	134528	1386	1933	92	1861	10.5
SLC41A2	SLC41A2	ENSG00000136052	84102	protein_coding	Human	12	104.802	solute carrier family 41 member 2 [Source:HGNC Symbol;Acc:HGNC:31045]	37.29	10	156943	256	574	166	3350	2.5
TRPV4	TRPV4	ENSG00000111199	59341	protein_coding	Human	12	109.783	transient receptor potential cation channel subfamily V member 4 [Source:HGNC Symbol;Acc:HGNC:18083]	52.04	11	50319	1659	3245	48	165	15
CUX2	CUX2	ENSG00000111249	23316	protein_coding	Human	12	111.034	cut like homeobox 2 [Source:HGNC Symbol;Acc:HGNC:19347]	49.27	3	316389	4461	3796.5	73.5	2228	8
SH2B3	SH2B3	ENSG00000111252	10019	protein_coding	Human	12	111.406	SH2B adaptor protein 3 [Source:HGNC Symbol;Acc:HGNC:29605]	54.03	3	45700	1425	3746.5	39	2109.5	7
RPH3A	RPH3A	ENSG00000089169	22895	protein_coding	Human	12	112.57	rabphilin 3A [Source:HGNC Symbol;Acc:HGNC:17056]	43.79	27	328501	346	570	61	146	7
LHX5	LHX5	ENSG00000089116	64211	protein_coding	Human	12	113.462	LIM homeobox 5 [Source:HGNC Symbol;Acc:HGNC:14216]	60.88	2	10247	1209	2739	372	1156	3.5
TBX5	TBX5	ENSG00000089225	6910	protein_coding	Human	12	114.354	T-box transcription factor 5 [Source:HGNC Symbol;Acc:HGNC:11604]	45.85	5	54531	1557	3733	276.5	1600	8
KSR2	KSR2	ENSG00000171435	283455	protein_coding	Human	12	117.453	kinase suppressor of ras 2 [Source:HGNC Symbol;Acc:HGNC:18610]	44.66	4	515978	2809.5	17008	394	14186	16.5
RNF34	RNF34	ENSG00000170633	80196	protein_coding	Human	12	121.4	ring finger protein 34 [Source:HGNC Symbol;Acc:HGNC:17297]	43.68	11	30582	543	1449	72	771	4
CDK2AP1	CDK2AP1	ENSG00000111328	8099	protein_coding	Human	12	123.25	cyclin dependent kinase 2 associated protein 1 [Source:HGNC Symbol;Acc:HGNC:14002]	53.31	12	22222	264	1161	100	727.5	4
AACS	AACS	ENSG00000081760	65985	protein_coding	Human	12	125.065	acetoacetyl-CoA synthetase [Source:HGNC Symbol;Acc:HGNC:21298]	51.2	12	77899	657	1235	149.5	93	6
GLT1D1	GLT1D1	ENSG00000151948	144423	protein_coding	Human	12	128.853	glycosyltransferase 1 domain containing 1 [Source:HGNC Symbol;Acc:HGNC:26483]	45.85	6	131541	459	2508	95	98	10.5
FGF9	FGF9	ENSG00000102678	2254	protein_coding	Human	13	21.6711	fibroblast growth factor 9 [Source:HGNC Symbol;Acc:HGNC:3687]	42.92	3	33425	627	4530	839	3062	3
SPATA13	SPATA13	ENSG00000182957	221178	protein_coding	Human	13	23.9798	spermatogenesis associated 13 [Source:HGNC Symbol;Acc:HGNC:23222]	44.13	12	327269	1791	6405	128.5	4295	9
C1QTNF9	C1QTNF9	ENSG00000240654	338872	protein_coding	Human	13	24.3072	C1q and TNF related 9 [Source:HGNC Symbol;Acc:HGNC:28732]	47.14	2	15369	1002	1842	29.5	766	4
PABPC3	PABPC3	ENSG00000151846	5042	protein_coding	Human	13	25.0961	poly(A) binding protein cytoplasmic 3 [Source:HGNC Symbol;Acc:HGNC:8556]	39.47	1	3118	1896	3119	62	1159	1
AMER2	AMER2	ENSG00000165566	219287	protein_coding	Human	13	25.1617	APC membrane recruitment protein 2 [Source:HGNC Symbol;Acc:HGNC:26360]	43.36	2	10609	1659	10055	375	7921.5	2
MTMR6	MTMR6	ENSG00000139505	9107	protein_coding	Human	13	25.2462	myotubularin related protein 6 [Source:HGNC Symbol;Acc:HGNC:7453]	37.69	2	41266	1866	5117	240	3009	8.5
SLC7A1	SLC7A1	ENSG00000139514	6541	protein_coding	Human	13	29.5094	solute carrier family 7 member 1 [Source:HGNC Symbol;Acc:HGNC:11057]	47.44	3	86274	1890	7343	83	5065	3
CCDC169-SOHLH2	CCDC169-SOHLH2	ENSG00000250709	100526761	protein_coding	Human	13	36.1688	CCDC169-SOHLH2 readthrough [Source:HGNC Symbol;Acc:HGNC:38866]	38.13	1	129048	1509	2051	150	239	16
CCNA1	CCNA1	ENSG00000133101	8900	protein_coding	Human	13	36.4315	cyclin A1 [Source:HGNC Symbol;Acc:HGNC:1577]	42.94	4	11350	1266	1751	112	203.5	9
PCDH17	PCDH17	ENSG00000118946	27253	protein_coding	Human	13	57.6317	protocadherin 17 [Source:HGNC Symbol;Acc:HGNC:14267]	33.32	4	97567	2670	4471	769	928	4
DIAPH3	DIAPH3	ENSG00000139734	81624	protein_coding	Human	13	59.6656	diaphanous related formin 3 [Source:HGNC Symbol;Acc:HGNC:15480]	35.91	10	498345	2944.5	2735	129	66.5	23.5
TDRD3	TDRD3	ENSG00000083544	81550	protein_coding	Human	13	60.3965	tudor domain containing 3 [Source:HGNC Symbol;Acc:HGNC:20612]	36.41	9	177421	1956	2497	84	144.5	14
PCDH20	PCDH20	ENSG00000280165	64881	protein_coding	Human	13	61.4097	protocadherin 20 [Source:HGNC Symbol;Acc:HGNC:14257]	44.3	1	5837	2856	4778	363	1557	2
PCDH9	PCDH9	ENSG00000184226	5101	protein_coding	Human	13	66.3028	protocadherin 9 [Source:HGNC Symbol;Acc:HGNC:8661]	34.66	6	927611	3588	6227	134	1309	4
KLHL1	KLHL1	ENSG00000150361	57626	protein_coding	Human	13	69.7006	kelch like family member 1 [Source:HGNC Symbol;Acc:HGNC:6352]	34.06	2	407899	2155.5	4035.5	772.5	1105.5	10.5
KLF12	KLF12	ENSG00000118922	11278	protein_coding	Human	13	73.6861	Kruppel like factor 12 [Source:HGNC Symbol;Acc:HGNC:6346]	37.47	2	447840	1209	10832	110	9400	6
POU4F1	POU4F1	ENSG00000152192	5457	protein_coding	Human	13	78.5984	POU class 4 homeobox 1 [Source:HGNC Symbol;Acc:HGNC:9218]	51.88	1	5190	1260	4539	225	3052	2
SLITRK5	SLITRK5	ENSG00000165300	26050	protein_coding	Human	13	87.6714	SLIT and NTRK like family member 5 [Source:HGNC Symbol;Acc:HGNC:20295]	37	2	24901	2877	13089	108.5	9678	2
GPC6	GPC6	ENSG00000183098	10082	protein_coding	Human	13	93.2268	glypican 6 [Source:HGNC Symbol;Acc:HGNC:4454]	37.14	2	1181213	1668	7121	649	4802	7
SOX21	SOX21	ENSG00000125285	11166	protein_coding	Human	13	94.7096	SRY-box transcription factor 21 [Source:HGNC Symbol;Acc:HGNC:11197]	55.61	1	2923	831	2924	495	1596	1
RNF113B	RNF113B	ENSG00000139797	140432	protein_coding	Human	13	98.1758	ring finger protein 113B [Source:HGNC Symbol;Acc:HGNC:17267]	54.88	1	1484	969	1380	32	377	2
COL4A1	COL4A1	ENSG00000187498	1282	protein_coding	Human	13	110.149	collagen type IV alpha 1 chain [Source:HGNC Symbol;Acc:HGNC:2202]	44.9	18	158194	708	1588	103	1067.5	7.5
COL4A2	COL4A2	ENSG00000134871	1284	protein_coding	Human	13	110.306	collagen type IV alpha 2 chain [Source:HGNC Symbol;Acc:HGNC:2203]	47.83	18	207397	365	1575.5	87	886	3.5
SOX1	SOX1	ENSG00000182968	6656	protein_coding	Human	13	112.067	SRY-box transcription factor 1 [Source:HGNC Symbol;Acc:HGNC:11189]	55.75	1	4557	1176	4558	509	2871	1
NDRG2	NDRG2	ENSG00000165795	57447	protein_coding	Human	14	21.0168	NDRG family member 2 [Source:HGNC Symbol;Acc:HGNC:14460]	48	78	54109	464	745	66	103	8
STXBP6	STXBP6	ENSG00000168952	29091	protein_coding	Human	14	24.8097	syntaxin binding protein 6 [Source:HGNC Symbol;Acc:HGNC:19666]	39.24	7	240641	633	3355	63	408	6
NOVA1	NOVA1	ENSG00000139910	4857	protein_coding	Human	14	26.4431	NOVA alternative splicing regulator 1 [Source:HGNC Symbol;Acc:HGNC:7886]	33.12	13	154943	459	953	85	240	4
FOXG1	FOXG1	ENSG00000176165	2290	protein_coding	Human	14	28.7668	forkhead box G1 [Source:HGNC Symbol;Acc:HGNC:3811]	51.85	1	3490	1470	3491	492	1527	1
NPAS3	NPAS3	ENSG00000151322	64067	protein_coding	Human	14	32.9344	neuronal PAS domain protein 3 [Source:HGNC Symbol;Acc:HGNC:19311]	38.3	16	886467	325	2531	261	124	6
INSM2	INSM2	ENSG00000168348	84684	protein_coding	Human	14	35.5342	INSM transcriptional repressor 2 [Source:HGNC Symbol;Acc:HGNC:17539]	57.49	1	2890	1701	2891	88	1100	1
PAX9	PAX9	ENSG00000198807	5083	protein_coding	Human	14	36.6576	paired box 9 [Source:HGNC Symbol;Acc:HGNC:8623]	43.6	6	21794	1026	3104	229	2130	3.5
FOXA1	FOXA1	ENSG00000129514	3169	protein_coding	Human	14	37.5896	forkhead box A1 [Source:HGNC Symbol;Acc:HGNC:5021]	50.86	5	6507	111	648	206.5	195	2
CLEC14A	CLEC14A	ENSG00000176435	161198	protein_coding	Human	14	38.254	C-type lectin domain containing 14A [Source:HGNC Symbol;Acc:HGNC:19832]	57.35	1	2093	1473	2094	70	549	1
LRFN5	LRFN5	ENSG00000165379	145581	protein_coding	Human	14	41.6069	leucine rich repeat and fibronectin type III domain containing 5 [Source:HGNC Symbol;Acc:HGNC:20360]	34.67	5	297673	1401	4253	147	375.5	4
RPS29	RPS29	ENSG00000213741	6235	protein_coding	Human	14	49.571	ribosomal protein S29 [Source:HGNC Symbol;Acc:HGNC:10419]	43.43	8	28180	171	677	82	137	3
ABHD12B	ABHD12B	ENSG00000131969	145447	protein_coding	Human	14	50.8721	abhydrolase domain containing 12B [Source:HGNC Symbol;Acc:HGNC:19837]	42.93	9	32917	183	1477	14	80.5	8
GNG2	GNG2	ENSG00000186469	54331	protein_coding	Human	14	51.8262	G protein subunit gamma 2 [Source:HGNC Symbol;Acc:HGNC:4404]	40.23	16	153147	216	577	40	215	4
NID2	NID2	ENSG00000087303	22795	protein_coding	Human	14	52.0048	nidogen 2 [Source:HGNC Symbol;Acc:HGNC:13389]	43.25	8	64425	2910	1964	148.5	676	4.5
PTGDR	PTGDR	ENSG00000168229	5729	protein_coding	Human	14	52.2677	prostaglandin D2 receptor [Source:HGNC Symbol;Acc:HGNC:9591]	43.93	2	9026	891	1216	59	275	2.5
BMP4	BMP4	ENSG00000125378	652	protein_coding	Human	14	53.9497	bone morphogenetic protein 4 [Source:HGNC Symbol;Acc:HGNC:1071]	53.91	9	9025	1227	1705	124	293.5	3
SLC35F4	SLC35F4	ENSG00000151812	341880	protein_coding	Human	14	57.5639	solute carrier family 35 member F4 [Source:HGNC Symbol;Acc:HGNC:19845]	39.44	8	418274	456	1779	185	123	6
C14ORF39	C14orf39	ENSG00000179008	317761	protein_coding	Human	14	60.3965	chromosome 14 open reading frame 39 [Source:HGNC Symbol;Acc:HGNC:19849]	37.01	5	119074	218	1497	74	116	6
SIX6	SIX6	ENSG00000184302	4990	protein_coding	Human	14	60.5091	SIX homeobox 6 [Source:HGNC Symbol;Acc:HGNC:10892]	52.71	1	3704	741	2592	252	1597	2
KCNH5	KCNH5	ENSG00000140015	27133	protein_coding	Human	14	62.6995	potassium voltage-gated channel subfamily H member 5 [Source:HGNC Symbol;Acc:HGNC:6254]	36.79	4	402573	1875	2600.5	100	874	10.5
SIPA1L1	SIPA1L1	ENSG00000197555	26037	protein_coding	Human	14	71.3204	signal induced proliferation associated 1 like 1 [Source:HGNC Symbol;Acc:HGNC:20284]	39.56	18	420780	5349	4129	99.5	1143	7
LTBP2	LTBP2	ENSG00000119681	4053	protein_coding	Human	14	74.4982	latent transforming growth factor beta binding protein 2 [Source:HGNC Symbol;Acc:HGNC:6715]	51.68	6	114195	5334	6462	292	384.5	20.5
NRXN3	NRXN3	ENSG00000021645	9369	protein_coding	Human	14	78.1704	neurexin 3 [Source:HGNC Symbol;Acc:HGNC:8010]	39.46	19	1697918	1914	3381	268	781	7
KCNK10	KCNK10	ENSG00000100433	54207	protein_coding	Human	14	88.1801	potassium two pore domain channel subfamily K member 10 [Source:HGNC Symbol;Acc:HGNC:6273]	43.94	4	146804	1632	7501	286	5426	7
FOXN3	FOXN3	ENSG00000053254	1112	protein_coding	Human	14	89.1249	forkhead box N3 [Source:HGNC Symbol;Acc:HGNC:1928]	44.31	19	494278	624	625	78.5	119.5	4
DICER1	DICER1	ENSG00000100697	23405	protein_coding	Human	14	95.0862	dicer 1, ribonuclease III [Source:HGNC Symbol;Acc:HGNC:17098]	38	17	71782	1630	7157	65	162	14
MARK3	MARK3	ENSG00000075413	4140	protein_coding	Human	14	103.385	microtubule affinity regulating kinase 3 [Source:HGNC Symbol;Acc:HGNC:6897]	42.16	81	118454	348	3403.5	614	119	16
KIF26A	KIF26A	ENSG00000066735	26153	protein_coding	Human	14	104.139	kinesin family member 26A [Source:HGNC Symbol;Acc:HGNC:20226]	63.82	2	42307	5232	6714	135	1103	14.5
SPRED1	SPRED1	ENSG00000166068	161742	protein_coding	Human	15	38.2528	sprouty related EVH1 domain containing 1 [Source:HGNC Symbol;Acc:HGNC:20249]	35.19	3	104413	395	852	49.5	5584	6
GPR176	GPR176	ENSG00000166073	11245	protein_coding	Human	15	39.799	G protein-coupled receptor 176 [Source:HGNC Symbol;Acc:HGNC:32370]	40.66	5	121258	1545	3844	198	2099	3
SEMA6D	SEMA6D	ENSG00000137872	80031	protein_coding	Human	15	47.1841	semaphorin 6D [Source:HGNC Symbol;Acc:HGNC:16770]	38.82	17	590127	1794	5874	73	2437	13
FBN1	FBN1	ENSG00000166147	2200	protein_coding	Human	15	48.4083	fibrillin 1 [Source:HGNC Symbol;Acc:HGNC:3603]	38.91	13	237408	1653	3766	163	122	11
ONECUT1	ONECUT1	ENSG00000169856	3175	protein_coding	Human	15	52.7551	one cut homeobox 1 [Source:HGNC Symbol;Acc:HGNC:8138]	46.01	4	36025	547	1638	451	484	2
PIF1	PIF1	ENSG00000140451	80119	protein_coding	Human	15	64.8156	PIF1 5'-to-3' DNA helicase [Source:HGNC Symbol;Acc:HGNC:26220]	55.24	9	10036	1926	2278	46.5	665	4
NEO1	NEO1	ENSG00000067141	4756	protein_coding	Human	15	73.0517	neogenin 1 [Source:HGNC Symbol;Acc:HGNC:7754]	38.73	11	253495	4353	4441	191	2501	5
TBC1D21	TBC1D21	ENSG00000167139	161514	protein_coding	Human	15	73.8736	TBC1 domain family member 21 [Source:HGNC Symbol;Acc:HGNC:28536]	48.25	3	15650	903	1005	101	56	10
FAH	FAH	ENSG00000103876	2184	protein_coding	Human	15	80.1525	fumarylacetoacetate hydrolase [Source:HGNC Symbol;Acc:HGNC:3579]	49.96	18	34456	525	1463.5	49.5	437.5	6.5
TM6SF1	TM6SF1	ENSG00000136404	53346	protein_coding	Human	15	83.1076	transmembrane 6 superfamily member 1 [Source:HGNC Symbol;Acc:HGNC:11860]	43.49	8	37282	438	1638	76	119	7.5
SH3GL3	SH3GL3	ENSG00000140600	6457	protein_coding	Human	15	83.4472	SH3 domain containing GRB2 like 3, endophilin A3 [Source:HGNC Symbol;Acc:HGNC:10832]	40.8	6	171515	1044	1647	141	145.5	6
ADAMTSL3	ADAMTSL3	ENSG00000156218	57188	protein_coding	Human	15	83.6541	ADAMTS like 3 [Source:HGNC Symbol;Acc:HGNC:14633]	39.81	8	385754	5062.5	6873	92.5	1818	7
PDE8A	PDE8A	ENSG00000073417	5151	protein_coding	Human	15	84.9804	phosphodiesterase 8A [Source:HGNC Symbol;Acc:HGNC:8793]	41.8	16	158705	696	2722	181	129	13.5
IGF1R	IGF1R	ENSG00000140443	3480	protein_coding	Human	15	98.6485	insulin like growth factor 1 receptor [Source:HGNC Symbol;Acc:HGNC:5465]	44.56	17	315991	637	583	655	3622.5	4
LUC7L	LUC7L	ENSG00000007392	55692	protein_coding	Human	16	0.188969	LUC7 like [Source:HGNC Symbol;Acc:HGNC:6723]	47.33	21	40494	168	1211	98	110	6
NLRC3	NLRC3	ENSG00000167984	197358	protein_coding	Human	16	3.53903	NLR family CARD domain containing 3 [Source:HGNC Symbol;Acc:HGNC:29889]	51.01	5	38370	2286	6602	74	83	18
RBFOX1	RBFOX1	ENSG00000078328	54715	protein_coding	Human	16	5.2398	RNA binding fox-1 homolog 1 [Source:HGNC Symbol;Acc:HGNC:18222]	42.38	40	2473538	1143	3835	99	2515	13
GRIN2A	GRIN2A	ENSG00000183454	2903	protein_coding	Human	16	9.7534	glutamate ionotropic receptor NMDA type subunit 2A [Source:HGNC Symbol;Acc:HGNC:4585]	42.06	19	429524	3846	5395	53	2735	3
RMI2	RMI2	ENSG00000175643	116028	protein_coding	Human	16	11.2496	RecQ mediated genome instability 2 [Source:HGNC Symbol;Acc:HGNC:28349]	49.94	7	132043	255	1228	78	864	2
SHISA9	SHISA9	ENSG00000237515	729993	protein_coding	Human	16	12.9016	shisa family member 9 [Source:HGNC Symbol;Acc:HGNC:37231]	43.22	5	338818	690	4043	444	4037	2
CLEC19A	CLEC19A	ENSG00000261210	728276	protein_coding	Human	16	19.2857	C-type lectin domain containing 19A [Source:HGNC Symbol;Acc:HGNC:34522]	44.76	5	36414	261	782	92	181.5	3
GPR139	GPR139	ENSG00000180269	124274	protein_coding	Human	16	20.0282	G protein-coupled receptor 139 [Source:HGNC Symbol;Acc:HGNC:19995]	44.23	2	45651	153	1388	211.5	1010	2.5
PRKCB	PRKCB	ENSG00000166501	5579	protein_coding	Human	16	23.836	protein kinase C beta [Source:HGNC Symbol;Acc:HGNC:9395]	43.77	12	384628	391	569	183	497	4
ATP2A1	ATP2A1	ENSG00000196296	487	protein_coding	Human	16	28.8784	ATPase sarcoplasmic/endoplasmic reticulum Ca2+ transporting 1 [Source:HGNC Symbol;Acc:HGNC:811]	54.02	9	26061	386	831	104	123	4
BCL7C	BCL7C	ENSG00000099385	9274	protein_coding	Human	16	30.8336	BAF chromatin remodeling complex subunit BCL7C [Source:HGNC Symbol;Acc:HGNC:1006]	48.75	5	60676	654	1206	255	563	6
BCKDK	BCKDK	ENSG00000103507	10295	protein_coding	Human	16	31.1061	branched chain keto acid dehydrogenase kinase [Source:HGNC Symbol;Acc:HGNC:16902]	57.82	10	6684	1008	1907	176	356.5	9.5
COX6A2	COX6A2	ENSG00000156885	1339	protein_coding	Human	16	31.4277	cytochrome c oxidase subunit 6A2 [Source:HGNC Symbol;Acc:HGNC:2279]	72.38	2	629	294	372	34	42	2.5
SALL1	SALL1	ENSG00000103449	6299	protein_coding	Human	16	51.136	spalt like transcription factor 1 [Source:HGNC Symbol;Acc:HGNC:10524]	44.46	5	15392	3684	4515	214	1129	3
IRX6	IRX6	ENSG00000159387	79190	protein_coding	Human	16	55.3242	iroquois homeobox 6 [Source:HGNC Symbol;Acc:HGNC:14675]	55.1	2	6553	1341	2681	888	450	5.5
SLC6A2	SLC6A2	ENSG00000103546	6530	protein_coding	Human	16	55.656	solute carrier family 6 member 2 [Source:HGNC Symbol;Acc:HGNC:11048]	48.17	10	51657	1702.5	3551	76	919	13.5
MT1A	MT1A	ENSG00000205362	4489	protein_coding	Human	16	56.6387	metallothionein 1A [Source:HGNC Symbol;Acc:HGNC:7393]	51.05	1	1421	186	396	72	136	3
NDRG4	NDRG4	ENSG00000103034	65009	protein_coding	Human	16	58.4628	NDRG family member 4 [Source:HGNC Symbol;Acc:HGNC:14466]	53.85	55	50782	426	586.5	105	104.5	6
SLC38A7	SLC38A7	ENSG00000103042	55238	protein_coding	Human	16	58.6651	solute carrier family 38 member 7 [Source:HGNC Symbol;Acc:HGNC:25582]	52.71	16	19661	783	1437	114	147	5
CDH11	CDH11	ENSG00000140937	1009	protein_coding	Human	16	64.9438	cadherin 11 [Source:HGNC Symbol;Acc:HGNC:1750]	40.38	19	182359	666	613	161.5	3650	3
PDF	PDF	ENSG00000258429	64146	protein_coding	Human	16	69.3269	peptide deformylase, mitochondrial [Source:HGNC Symbol;Acc:HGNC:30012]	54.49	1	3675	732	2859	17	2108	2
SDR42E1	SDR42E1	ENSG00000184860	93517	protein_coding	Human	16	81.9889	short chain dehydrogenase/reductase family 42E, member 1 [Source:HGNC Symbol;Acc:HGNC:29834]	44.27	3	22626	585	851.5	83	10255	4
CDH13	CDH13	ENSG00000140945	1012	protein_coding	Human	16	82.627	cadherin 13 [Source:HGNC Symbol;Acc:HGNC:1753]	42.22	14	1173675	171	877	122	137	5
FOXC2	FOXC2	ENSG00000176692	2303	protein_coding	Human	16	86.5668	forkhead box C2 [Source:HGNC Symbol;Acc:HGNC:3801]	63.17	1	2899	1506	2900	506	886	1
BANP	BANP	ENSG00000172530	54971	protein_coding	Human	16	87.9492	BTG3 associated nuclear protein [Source:HGNC Symbol;Acc:HGNC:13450]	51.17	28	128074	387	736	67	199	4.5
HIC1	HIC1	ENSG00000177374	3090	protein_coding	Human	17	2.05415	HIC ZBTB transcriptional repressor 1 [Source:HGNC Symbol;Acc:HGNC:4909]	65.48	7	9087	289	1134	135	850	2
PIK3R5	PIK3R5	ENSG00000141506	23533	protein_coding	Human	17	8.87891	phosphoinositide-3-kinase regulatory subunit 5 [Source:HGNC Symbol;Acc:HGNC:30035]	47.52	19	86801	1485	4318	107	162	9
ARHGAP44	ARHGAP44	ENSG00000006740	9912	protein_coding	Human	17	12.7895	Rho GTPase activating protein 44 [Source:HGNC Symbol;Acc:HGNC:29096]	42.69	12	202145	537	4143	154	124	7.5
HS3ST3B1	HS3ST3B1	ENSG00000125430	9953	protein_coding	Human	17	14.3011	heparan sulfate-glucosamine 3-sulfotransferase 3B1 [Source:HGNC Symbol;Acc:HGNC:5198]	46	2	48323	1173	2808	436	1142	2.5
ADORA2B	ADORA2B	ENSG00000170425	136	protein_coding	Human	17	15.9451	adenosine A2b receptor [Source:HGNC Symbol;Acc:HGNC:264]	49.68	2	30616	999	1522	118	403	1.5
RNF135	RNF135	ENSG00000181481	84282	protein_coding	Human	17	30.971	ring finger protein 135 [Source:HGNC Symbol;Acc:HGNC:21158]	46.14	6	28927	633	1905	42	969.5	4
ASIC2	ASIC2	ENSG00000108684	40	protein_coding	Human	17	33.0131	acid sensing ion channel subunit 2 [Source:HGNC Symbol;Acc:HGNC:99]	44.41	5	1161877	1615.5	3179	970	877	7
TBC1D3	TBC1D3	ENSG00000274611	729873	protein_coding	Human	17	38.1817	TBC1 domain family member 3 [Source:HGNC Symbol;Acc:HGNC:19031]	60.11	1	10896	1650	2077	55	314	14
RARA	RARA	ENSG00000131759	5914	protein_coding	Human	17	40.3092	retinoic acid receptor alpha [Source:HGNC Symbol;Acc:HGNC:9864]	56.99	10	48463	1374	2024	155.5	568	6.5
PLCD3	PLCD3	ENSG00000161714	113026	protein_coding	Human	17	45.109	phospholipase C delta 3 [Source:HGNC Symbol;Acc:HGNC:9061]	57.79	12	24395	483	575.5	66	1984	3.5
TOM1L1	TOM1L1	ENSG00000141198	10040	protein_coding	Human	17	54.8994	target of myb1 like 1 membrane trafficking protein [Source:HGNC Symbol;Acc:HGNC:11983]	41.1	23	62569	678	1522	58	104.5	7
MRC2	MRC2	ENSG00000011028	9902	protein_coding	Human	17	62.6277	mannose receptor C type 2 [Source:HGNC Symbol;Acc:HGNC:16875]	52.16	7	65927	1038	3201	226.5	621	11
AXIN2	AXIN2	ENSG00000168646	8313	protein_coding	Human	17	65.5286	axin 2 [Source:HGNC Symbol;Acc:HGNC:904]	51.32	9	33085	1576	1060	115	751	3
FAM20A	FAM20A	ENSG00000108950	54757	protein_coding	Human	17	68.5351	FAM20A golgi associated secretory pathway pseudokinase [Source:HGNC Symbol;Acc:HGNC:23015]	44.82	7	66254	383	1642	700	112	8
ABCA8	ABCA8	ENSG00000141338	10351	protein_coding	Human	17	68.8673	ATP binding cassette subfamily A member 8 [Source:HGNC Symbol;Acc:HGNC:38]	36.81	15	88103	471	3264	136.5	152.5	7
CD300C	CD300C	ENSG00000167850	10871	protein_coding	Human	17	74.5411	CD300c molecule [Source:HGNC Symbol;Acc:HGNC:19320]	58.56	1	5042	675	1524	332	515	4
TBC1D16	TBC1D16	ENSG00000167291	125058	protein_coding	Human	17	79.9323	TBC1 domain family member 16 [Source:HGNC Symbol;Acc:HGNC:28356]	52.49	9	103529	838.5	1051	73	2950	7
BAHCC1	BAHCC1	ENSG00000266074	57597	protein_coding	Human	17	81.3955	BAH domain and coiled-coil containing 1 [Source:HGNC Symbol;Acc:HGNC:29279]	63.19	9	70875	7827	10534	191.5	2513	3
GNAL	GNAL	ENSG00000141404	2774	protein_coding	Human	18	11.6893	G protein subunit alpha L [Source:HGNC Symbol;Acc:HGNC:4388]	44.12	10	196421	842	1038	101	286	8
ANKRD30B	ANKRD30B	ENSG00000180777	374860	protein_coding	Human	18	14.7283	ankyrin repeat domain 30B [Source:HGNC Symbol;Acc:HGNC:24165]	35.41	5	125766	1860	3429	179	72	30
CHST9	CHST9	ENSG00000154080	83539	protein_coding	Human	18	26.9065	carbohydrate sulfotransferase 9 [Source:HGNC Symbol;Acc:HGNC:19898]	38.36	3	278827	1332	2043	162	1548	5
CDH2	CDH2	ENSG00000170558	1000	protein_coding	Human	18	27.9329	cadherin 2 [Source:HGNC Symbol;Acc:HGNC:1759]	37.17	11	245067	2202	3193	107	221.5	15
NOL4	NOL4	ENSG00000101746	8715	protein_coding	Human	18	33.8511	nucleolar protein 4 [Source:HGNC Symbol;Acc:HGNC:7870]	34.88	14	373852	210	1930	180	140.5	5
SETBP1	SETBP1	ENSG00000152217	26040	protein_coding	Human	18	44.6802	SET binding protein 1 [Source:HGNC Symbol;Acc:HGNC:15573]	42.22	8	388337	4791	9849	171	4811	6
SMAD2	SMAD2	ENSG00000175387	4087	protein_coding	Human	18	47.809	SMAD family member 2 [Source:HGNC Symbol;Acc:HGNC:6768]	37.52	12	122189	652	1042	56.5	8730	6
NEDD4L	NEDD4L	ENSG00000049759	23327	protein_coding	Human	18	58.0442	NEDD4 like E3 ubiquitin protein ligase [Source:HGNC Symbol;Acc:HGNC:7728]	43.38	62	357314	2505	4669	53	186.5	8
PMAIP1	PMAIP1	ENSG00000141682	5366	protein_coding	Human	18	59.9	phorbol-12-myristate-13-acetate-induced protein 1 [Source:HGNC Symbol;Acc:HGNC:9108]	39.61	3	4309	411	1262	171	1119.5	3
RNF152	RNF152	ENSG00000176641	220441	protein_coding	Human	18	61.8081	ring finger protein 152 [Source:HGNC Symbol;Acc:HGNC:26811]	42.43	5	86180	342	682	134	7784	3
CNDP2	CNDP2	ENSG00000133313	55748	protein_coding	Human	18	74.4958	carnosine dipeptidase 2 [Source:HGNC Symbol;Acc:HGNC:24437]	51.18	29	27638	393.5	582	70	389	5
MOB3A	MOB3A	ENSG00000172081	126308	protein_coding	Human	19	2.07104	MOB kinase activator 3A [Source:HGNC Symbol;Acc:HGNC:29802]	55.69	9	25637	188	564	118	1307.5	3
NFIC	NFIC	ENSG00000141905	4782	protein_coding	Human	19	3.3144	nuclear factor I C [Source:HGNC Symbol;Acc:HGNC:7786]	55.09	11	154814	1320	1755	70	293.5	9
MATK	MATK	ENSG00000007264	4145	protein_coding	Human	19	3.77797	megakaryocyte-associated tyrosine kinase [Source:HGNC Symbol;Acc:HGNC:6906]	54.4	15	24159	1401	771	150	209	6
FSD1	FSD1	ENSG00000105255	79187	protein_coding	Human	19	4.3046	fibronectin type III and SPRY domain containing 1 [Source:HGNC Symbol;Acc:HGNC:13745]	54.72	10	19245	922	1073	70	157	6.5
TNFSF9	TNFSF9	ENSG00000125657	8744	protein_coding	Human	19	6.53103	TNF superfamily member 9 [Source:HGNC Symbol;Acc:HGNC:11939]	59.2	1	4898	765	1634	10	857	3
CNN1	CNN1	ENSG00000130176	1264	protein_coding	Human	19	11.5388	calponin 1 [Source:HGNC Symbol;Acc:HGNC:2155]	54.88	10	11556	744	1099.5	158	184	4
SYDE1	SYDE1	ENSG00000105137	85360	protein_coding	Human	19	15.1074	synapse defective Rho GTPase homolog 1 [Source:HGNC Symbol;Acc:HGNC:25824]	60.26	5	7584	1593	3155	30	1010	5
ABHD8	ABHD8	ENSG00000127220	79575	protein_coding	Human	19	17.2921	abhydrolase domain containing 8 [Source:HGNC Symbol;Acc:HGNC:23759]	54.9	3	18105	922.5	1306	103.5	529	3
ANO8	ANO8	ENSG00000074855	57719	protein_coding	Human	19	17.3232	anoctamin 8 [Source:HGNC Symbol;Acc:HGNC:29329]	62.68	4	11632	1746	4618	158	293	15.5
TMEM59L	TMEM59L	ENSG00000105696	25789	protein_coding	Human	19	18.6074	transmembrane protein 59 like [Source:HGNC Symbol;Acc:HGNC:13237]	58.34	5	13609	1029	1652	88	502	7
HAPLN4	HAPLN4	ENSG00000187664	404037	protein_coding	Human	19	19.2548	hyaluronan and proteoglycan link protein 4 [Source:HGNC Symbol;Acc:HGNC:31357]	58.5	2	8048	1209	4342	71	3060	4
ZNF93	ZNF93	ENSG00000184635	81931	protein_coding	Human	19	19.9009	zinc finger protein 93 [Source:HGNC Symbol;Acc:HGNC:13169]	41.85	9	62551	362	590	142	92	4
ZNF682	ZNF682	ENSG00000197124	91120	protein_coding	Human	19	19.9971	zinc finger protein 682 [Source:HGNC Symbol;Acc:HGNC:28857]	41.4	13	42447	840.5	1073.5	95	249	4
VSTM2B	VSTM2B	ENSG00000187135	342865	protein_coding	Human	19	29.5265	V-set and transmembrane domain containing 2B [Source:HGNC Symbol;Acc:HGNC:33595]	51.2	1	37980	858	1488	84	544	5
URI1	URI1	ENSG00000105176	8725	protein_coding	Human	19	29.9236	URI1 prefoldin like chaperone [Source:HGNC Symbol;Acc:HGNC:13236]	37.88	13	92968	153	844	85	135	6
PEPD	PEPD	ENSG00000124299	5184	protein_coding	Human	19	33.3869	peptidase D [Source:HGNC Symbol;Acc:HGNC:8840]	53.89	14	134841	1290	1020	30	150.5	8.5
HPN	HPN	ENSG00000105707	3249	protein_coding	Human	19	35.0405	hepsin [Source:HGNC Symbol;Acc:HGNC:5155]	52.41	11	26067	1254	1783	114.5	283	9
KIRREL2	KIRREL2	ENSG00000126259	84063	protein_coding	Human	19	35.8559	kirre like nephrin family adhesion molecule 2 [Source:HGNC Symbol;Acc:HGNC:18816]	56.39	5	11275	1902	2015	104	52	15
APLP1	APLP1	ENSG00000105290	333	protein_coding	Human	19	35.8679	amyloid beta precursor like protein 1 [Source:HGNC Symbol;Acc:HGNC:597]	57.01	12	11893	519	2295	66	128	8
ZNF461	ZNF461	ENSG00000197808	92283	protein_coding	Human	19	36.6366	zinc finger protein 461 [Source:HGNC Symbol;Acc:HGNC:21629]	40.35	14	30235	214	713	88	85.5	4.5
ZNF829	ZNF829	ENSG00000185869	374899	protein_coding	Human	19	36.8881	zinc finger protein 829 [Source:HGNC Symbol;Acc:HGNC:34032]	39.33	3	28167	1299	5004.5	83	3367	6
ZNF568	ZNF568	ENSG00000198453	374900	protein_coding	Human	19	36.9163	zinc finger protein 568 [Source:HGNC Symbol;Acc:HGNC:25392]	40.05	16	82371	1369.5	1914	69	1423.5	5
ZNF540	ZNF540	ENSG00000171817	163255	protein_coding	Human	19	37.5514	zinc finger protein 540 [Source:HGNC Symbol;Acc:HGNC:25331]	39.55	10	62773	1887	2349	122	831	4.5
NCCRP1	NCCRP1	ENSG00000188505	342897	protein_coding	Human	19	39.197	NCCRP1, F-box associated domain containing [Source:HGNC Symbol;Acc:HGNC:33739]	56.8	1	4920	828	1975	18	1127	6
GIPR	GIPR	ENSG00000010310	2696	protein_coding	Human	19	45.6682	gastric inhibitory polypeptide receptor [Source:HGNC Symbol;Acc:HGNC:4271]	54.94	9	15501	1218	1432	43	201	12
PTH2	PTH2	ENSG00000142538	113091	protein_coding	Human	19	49.4224	parathyroid hormone 2 [Source:HGNC Symbol;Acc:HGNC:30828]	64.22	1	1022	303	454	101	48	2
KLK8	KLK8	ENSG00000129455	11202	protein_coding	Human	19	50.996	kallikrein related peptidase 8 [Source:HGNC Symbol;Acc:HGNC:6369]	53.21	11	6704	360	570	104.5	54	4
KLK9	KLK9	ENSG00000213022	284366	protein_coding	Human	19	51.0025	kallikrein related peptidase 9 [Source:HGNC Symbol;Acc:HGNC:6370]	49.75	2	7126	186	683	65	142.5	4.5
ZNF613	ZNF613	ENSG00000176024	79898	protein_coding	Human	19	51.9271	zinc finger protein 613 [Source:HGNC Symbol;Acc:HGNC:25827]	41.55	7	21612	1746	1505.5	102	73	5
ZNF415	ZNF415	ENSG00000170954	55786	protein_coding	Human	19	53.1079	zinc finger protein 415 [Source:HGNC Symbol;Acc:HGNC:20636]	45.32	26	25198	312	2132	66	176	5
ZNF813	ZNF813	ENSG00000198346	126017	protein_coding	Human	19	53.4677	zinc finger protein 813 [Source:HGNC Symbol;Acc:HGNC:33257]	44	3	28522	439	559	56	4168	4
CACNG8	CACNG8	ENSG00000142408	59283	protein_coding	Human	19	53.9629	calcium voltage-gated channel auxiliary subunit gamma 8 [Source:HGNC Symbol;Acc:HGNC:13628]	53.22	1	27278	1278	8850	205	7365	4
DEFB125	DEFB125	ENSG00000178591	245938	protein_coding	Human	20	0.08725	defensin beta 125 [Source:HGNC Symbol;Acc:HGNC:18105]	37.75	2	9844	471	1186	37	676	2
DEFB127	DEFB127	ENSG00000088782	140850	protein_coding	Human	20	0.157454	defensin beta 127 [Source:HGNC Symbol;Acc:HGNC:16206]	39.77	1	1709	300	530	90	138	2
DEFB128	DEFB128	ENSG00000185982	245939	protein_coding	Human	20	0.187853	defensin beta 128 [Source:HGNC Symbol;Acc:HGNC:18106]	41.31	1	1858	282	403	87	32	2
GPCPD1	GPCPD1	ENSG00000125772	56261	protein_coding	Human	20	5.54444	glycerophosphocholine phosphodiesterase 1 [Source:HGNC Symbol;Acc:HGNC:26957]	39.23	7	66567	306	819	54.5	78	8
OTOR	OTOR	ENSG00000125879	56914	protein_coding	Human	20	16.7484	otoraplin [Source:HGNC Symbol;Acc:HGNC:8517]	41.74	3	21704	387	1477	43	1045	3
PCSK2	PCSK2	ENSG00000125851	5126	protein_coding	Human	20	17.2261	proprotein convertase subtilisin/kexin type 2 [Source:HGNC Symbol;Acc:HGNC:8744]	41.47	5	258471	1860	4674	257	2507	11
NKX2-4	NKX2-4	ENSG00000125816	644524	protein_coding	Human	20	21.3954	NK2 homeobox 4 [Source:HGNC Symbol;Acc:HGNC:7837]	68.36	1	2161	1065	1738	126	545	2
THBD	THBD	ENSG00000178726	7056	protein_coding	Human	20	23.0456	thrombomodulin [Source:HGNC Symbol;Acc:HGNC:11784]	54.68	1	4039	1728	4040	167	2143	1
CST2	CST2	ENSG00000170369	1470	protein_coding	Human	20	23.8238	cystatin SA [Source:HGNC Symbol;Acc:HGNC:2474]	56.64	1	2960	426	746	68	250	3
CST7	CST7	ENSG00000077984	8530	protein_coding	Human	20	24.9493	cystatin F [Source:HGNC Symbol;Acc:HGNC:2479]	56.39	1	10659	438	891	236	215	4
VSX1	VSX1	ENSG00000100987	30813	protein_coding	Human	20	25.0709	visual system homeobox 1 [Source:HGNC Symbol;Acc:HGNC:12723]	46.34	7	11256	781.5	1305	34	492	5
PYGB	PYGB	ENSG00000100994	5834	protein_coding	Human	20	25.2481	glycogen phosphorylase B [Source:HGNC Symbol;Acc:HGNC:9723]	52.16	3	49927	2532	4116	93	1489	6
REM1	REM1	ENSG00000088320	28954	protein_coding	Human	20	31.4753	RRAD and GEM like GTPase 1 [Source:HGNC Symbol;Acc:HGNC:15922]	50.69	1	9607	897	1660	148	464	5
FAM83C	FAM83C	ENSG00000125998	128876	protein_coding	Human	20	35.2857	family with sequence similarity 83 member C [Source:HGNC Symbol;Acc:HGNC:16121]	58.12	1	6694	2244	3169	120	803	4
SLC32A1	SLC32A1	ENSG00000101438	140679	protein_coding	Human	20	38.7245	solute carrier family 32 member 1 [Source:HGNC Symbol;Acc:HGNC:11018]	60.73	1	4886	1578	2550	238	732	2
PPP1R16B	PPP1R16B	ENSG00000101445	26051	protein_coding	Human	20	38.8057	protein phosphatase 1 regulatory subunit 16B [Source:HGNC Symbol;Acc:HGNC:15850]	47.52	4	117327	1641	6106	97.5	4357	7
MATN4	MATN4	ENSG00000124159	8785	protein_coding	Human	20	45.2934	matrilin 4 [Source:HGNC Symbol;Acc:HGNC:6910]	51.04	5	15084	1746	2127	33	321	9
NCOA5	NCOA5	ENSG00000124160	57727	protein_coding	Human	20	46.061	nuclear receptor coactivator 5 [Source:HGNC Symbol;Acc:HGNC:15909]	41.79	2	28971	1740	3224	140	1308	6
PREX1	PREX1	ENSG00000124126	57580	protein_coding	Human	20	48.6243	phosphatidylinositol-3,4,5-trisphosphate dependent Rac exchange factor 1 [Source:HGNC Symbol;Acc:HGNC:32594]	50.48	4	203747	2651	4682	138	172	12
NFATC2	NFATC2	ENSG00000101096	4773	protein_coding	Human	20	51.387	nuclear factor of activated T cells 2 [Source:HGNC Symbol;Acc:HGNC:7776]	47.94	7	175874	2706	2974	219	223	11
TFAP2C	TFAP2C	ENSG00000087510	7022	protein_coding	Human	20	56.6293	transcription factor AP-2 gamma [Source:HGNC Symbol;Acc:HGNC:11744]	48.95	2	9977	1353	2862	182	1269	4.5
GNAS	GNAS	ENSG00000087460	2778	protein_coding	Human	20	58.8397	GNAS complex locus [Source:HGNC Symbol;Acc:HGNC:4392]	47.09	77	71474	966	1750.5	55	119	12
ADRM1	ADRM1	ENSG00000130706	11047	protein_coding	Human	20	62.3021	adhesion regulating molecule 1 [Source:HGNC Symbol;Acc:HGNC:15759]	64.09	5	6769	1224	1379	50.5	100	9
NKAIN4	NKAIN4	ENSG00000101198	128414	protein_coding	Human	20	63.2408	sodium/potassium transporting ATPase interacting 4 [Source:HGNC Symbol;Acc:HGNC:16191]	59.79	9	31910	441	795	131	407	5
RTEL1-TNFRSF6B	RTEL1-TNFRSF6B	ENSG00000026036	NA	protein_coding	Human	20	63.6593	RTEL1-TNFRSF6B readthrough (NMD candidate) [Source:HGNC Symbol;Acc:HGNC:44095]	59.83	3	39384	2358	4824	102	152	20
UCKL1	UCKL1	ENSG00000198276	54963	protein_coding	Human	20	63.9398	uridine-cytidine kinase 1 like 1 [Source:HGNC Symbol;Acc:HGNC:15938]	62.53	7	16587	1260	1845	171	126.5	13
TIAM1	TIAM1	ENSG00000156299	7074	protein_coding	Human	21	31.1184	TIAM Rac1 associated GEF 1 [Source:HGNC Symbol;Acc:HGNC:11805]	43.86	7	441561	4596	7018	141	1929	9
OLIG2	OLIG2	ENSG00000205927	10215	protein_coding	Human	21	33.0259	oligodendrocyte transcription factor 2 [Source:HGNC Symbol;Acc:HGNC:9398]	58.86	3	3261	972	2477	91	1355.5	2
KCNE1	KCNE1	ENSG00000180509	3753	protein_coding	Human	21	34.4467	potassium voltage-gated channel subfamily E regulatory subunit 1 [Source:HGNC Symbol;Acc:HGNC:6240]	43.71	14	65526	390	3154	82	2556	3
RIPK4	RIPK4	ENSG00000183421	54101	protein_coding	Human	21	41.7394	receptor interacting serine/threonine kinase 4 [Source:HGNC Symbol;Acc:HGNC:496]	53.49	2	27720	2427	3923.5	28.5	1466	8.5
ICOSLG	ICOSLG	ENSG00000160223	23308	protein_coding	Human	21	44.217	inducible T cell costimulator ligand [Source:HGNC Symbol;Acc:HGNC:17087]	56.51	5	23952	909	2907	127	2199	6
TSPEAR	TSPEAR	ENSG00000175894	54084	protein_coding	Human	21	44.4979	thrombospondin type laminin G domain and EAR repeats [Source:HGNC Symbol;Acc:HGNC:1268]	50.12	3	213679	117	2790	44.5	187	12
PRMT2	PRMT2	ENSG00000160310	3275	protein_coding	Human	21	46.6356	protein arginine methyltransferase 2 [Source:HGNC Symbol;Acc:HGNC:5186]	45.21	16	29529	870	1874	85.5	623	7
SNORD116-13	SNORD116-13	ENSG00000207137	NA	snoRNA	Human	15	25.0791	small nucleolar RNA, C/D box 116-13 [Source:HGNC Symbol;Acc:HGNC:33079]	42.39	1	91	NA	92	NA	NA	1
C2ORF83	C2orf83	ENSG00000042304	56918	transcribed_unprocessed_pseudogene	Human	2	227.61	chromosome 2 open reading frame 83 [Source:HGNC Symbol;Acc:HGNC:25344]	42.06	4	38516	NA	1491.5	NA	NA	3.5
SDHAP3	SDHAP3	ENSG00000185986	NA	transcribed_unprocessed_pseudogene	Human	5	1.5675	succinate dehydrogenase complex flavoprotein subunit A pseudogene 3 [Source:HGNC Symbol;Acc:HGNC:18781]	48.2	3	27125	NA	736	NA	NA	6
ZNF300P1	ZNF300P1	ENSG00000197083	NA	transcribed_unprocessed_pseudogene	Human	5	150.931	zinc finger protein 300 pseudogene 1 [Source:HGNC Symbol;Acc:HGNC:27032]	35.72	2	15644	NA	2468.5	NA	NA	4.5
DPY19L2P4	DPY19L2P4	ENSG00000235436	442523	transcribed_unprocessed_pseudogene	Human	7	90.1194	DPY19L2 pseudogene 4 [Source:HGNC Symbol;Acc:HGNC:22176]	37.74	2	6200	NA	1230	NA	NA	3
ANKRD20A11P	ANKRD20A11P	ENSG00000215559	391267	transcribed_unprocessed_pseudogene	Human	21	13.9096	ankyrin repeat domain 20 family member A11, pseudogene [Source:HGNC Symbol;Acc:HGNC:42024]	37.2	6	70863	NA	836	NA	NA	7

## Sheet: Hypo-DMG
Pasted	Symbol	Ensembl Gene ID	Entrez	Type	Species	Chr	Position (Mbp)	Description	percentage_gc_content	transcript_count	genomeSpan	cds_length	transcript_length	FiveUTR	ThreeUTR	nExons
MKNK1-AS1	MKNK1-AS1	ENSG00000269956	100507423	lncRNA	Human	1	46.5386	MKNK1 antisense RNA 1 [Source:HGNC Symbol;Acc:HGNC:44129]	52.46	2	31644	NA	1870	NA	NA	7
MIR181A1HG	MIR181A1HG	ENSG00000229989	NA	lncRNA	Human	1	198.778	MIR181A1 host gene [Source:HGNC Symbol;Acc:HGNC:48659]	35.36	6	159610	NA	1482	NA	NA	2.5
LINC00210	LINC00210	ENSG00000231814	100885798	lncRNA	Human	1	217.893	long intergenic non-protein coding RNA 210 [Source:HGNC Symbol;Acc:HGNC:37458]	41.85	2	27904	NA	1034	NA	NA	3.5
ESRG	ESRG	ENSG00000265992	790952	lncRNA	Human	3	54.6321	embryonic stem cell related [Source:HGNC Symbol;Acc:HGNC:39079]	46.35	1	7735	NA	3140	NA	NA	4
CACNA2D3-AS1	CACNA2D3-AS1	ENSG00000243715	100874237	lncRNA	Human	3	54.8746	CACNA2D3 antisense RNA 1 [Source:HGNC Symbol;Acc:HGNC:40702]	43.74	1	26650	NA	2078	NA	NA	7
ERC2-IT1	ERC2-IT1	ENSG00000281708	711	lncRNA	Human	3	55.6572	ERC2 intronic transcript 1 [Source:HGNC Symbol;Acc:HGNC:1229]	45.66	1	2176	NA	2177	NA	NA	1
PRICKLE2-AS1	PRICKLE2-AS1	ENSG00000241572	NA	lncRNA	Human	3	64.0993	PRICKLE2 antisense RNA 1 [Source:HGNC Symbol;Acc:HGNC:40916]	50.16	2	1849	NA	508.5	NA	NA	2
LINC00578	LINC00578	ENSG00000228221	100505566	lncRNA	Human	3	177.442	long intergenic non-protein coding RNA 578 [Source:HGNC Symbol;Acc:HGNC:43807]	40.42	12	325469	NA	1213.5	NA	NA	3
SLC7A11-AS1	SLC7A11-AS1	ENSG00000250033	641364	lncRNA	Human	4	138.057	SLC7A11 antisense RNA 1 [Source:HGNC Symbol;Acc:HGNC:44064]	37.6	5	120713	NA	764	NA	NA	4
LINC00499	LINC00499	ENSG00000251372	100874047	lncRNA	Human	4	138.31	long intergenic non-protein coding RNA 499 [Source:HGNC Symbol;Acc:HGNC:43436]	38.17	24	353790	NA	1323	NA	NA	4
LINC00290	LINC00290	ENSG00000248197	728081	lncRNA	Human	4	181.064	long intergenic non-protein coding RNA 290 [Source:HGNC Symbol;Acc:HGNC:38515]	37.61	1	95060	NA	593	NA	NA	3
C5ORF64	C5orf64	ENSG00000178722	285668	lncRNA	Human	5	61.6104	chromosome 5 putative open reading frame 64 [Source:HGNC Symbol;Acc:HGNC:26744]	42.49	28	182977	NA	2714.5	NA	NA	4
HOXA-AS3	HOXA-AS3	ENSG00000254369	100133311	lncRNA	Human	7	27.13	HOXA cluster antisense RNA 3 [Source:HGNC Symbol;Acc:HGNC:43748]	51.21	5	25951	NA	687	NA	NA	3
LINC00293	LINC00293	ENSG00000253314	497634	lncRNA	Human	8	46.8222	long intergenic non-protein coding RNA 293 [Source:HGNC Symbol;Acc:HGNC:39078]	42.34	128	85135	NA	1110	NA	NA	8
PCAT1	PCAT1	ENSG00000253438	100750225	lncRNA	Human	8	126.556	prostate cancer associated transcript 1 [Source:HGNC Symbol;Acc:HGNC:43022]	39.6	32	862727	NA	965	NA	NA	4
PVT1	PVT1	ENSG00000249859	NA	lncRNA	Human	8	127.795	Pvt1 oncogene [Source:HGNC Symbol;Acc:HGNC:9709]	45.87	176	392575	NA	1169.5	NA	NA	5
NAMA	NAMA	ENSG00000271086	100996569	lncRNA	Human	9	99.3553	non-protein coding RNA, associated with MAP kinase pathway and growth arrest [Source:HGNC Symbol;Acc:HGNC:42408]	47.98	9	21903	NA	928	NA	NA	3
DBH-AS1	DBH-AS1	ENSG00000225756	138948	lncRNA	Human	9	133.655	DBH antisense RNA 1 [Source:HGNC Symbol;Acc:HGNC:24155]	61.47	1	2727	NA	2139	NA	NA	2
ADARB2-AS1	ADARB2-AS1	ENSG00000205696	642394	lncRNA	Human	10	1.52664	ADARB2 antisense RNA 1 [Source:HGNC Symbol;Acc:HGNC:23299]	52	2	30347	NA	631	NA	NA	2.5
LINC00701	LINC00701	ENSG00000234556	NA	lncRNA	Human	10	2.30508	long intergenic non-protein coding RNA 701 [Source:HGNC Symbol;Acc:HGNC:44674]	36.28	1	9992	NA	742	NA	NA	3
GATA3-AS1	GATA3-AS1	ENSG00000197308	399717	lncRNA	Human	10	8.05045	GATA3 antisense RNA 1 [Source:HGNC Symbol;Acc:HGNC:33786]	60.72	5	3034	NA	675	NA	NA	2
NEBL-AS1	NEBL-AS1	ENSG00000231920	NA	lncRNA	Human	10	21.174	NEBL antisense RNA 1 [Source:HGNC Symbol;Acc:HGNC:44899]	66.67	2	1034	NA	561.5	NA	NA	2
LINC00837	LINC00837	ENSG00000235824	100507605	lncRNA	Human	10	28.7892	long intergenic non-protein coding RNA 837 [Source:HGNC Symbol;Acc:HGNC:27436]	44.95	7	6925	NA	1277	NA	NA	2
ZMIZ1-AS1	ZMIZ1-AS1	ENSG00000224596	NA	lncRNA	Human	10	78.9433	ZMIZ1 antisense RNA 1 [Source:HGNC Symbol;Acc:HGNC:27433]	51.66	4	124567	NA	2217.5	NA	NA	5.5
JRKL-AS1	JRKL-AS1	ENSG00000255679	NA	lncRNA	Human	11	96.4471	JRKL antisense RNA 1 [Source:HGNC Symbol;Acc:HGNC:43670]	39.92	1	59694	NA	426	NA	NA	4
KIRREL3-AS2	KIRREL3-AS2	ENSG00000254960	100874251	lncRNA	Human	11	126.941	KIRREL3 antisense RNA 2 [Source:HGNC Symbol;Acc:HGNC:42656]	46.19	2	4344	NA	460.5	NA	NA	3
LINC00944	LINC00944	ENSG00000256128	NA	lncRNA	Human	12	126.73	long intergenic non-protein coding RNA 944 [Source:HGNC Symbol;Acc:HGNC:48640]	40.86	22	42732	NA	783.5	NA	NA	3
LINC00442	LINC00442	ENSG00000232685	348021	lncRNA	Human	13	19.0083	long intergenic non-protein coding RNA 442 [Source:HGNC Symbol;Acc:HGNC:42779]	40.48	4	18543	NA	1546	NA	NA	4
LINC00421	LINC00421	ENSG00000236834	100287114	lncRNA	Human	13	19.345	long intergenic non-protein coding RNA 421 [Source:HGNC Symbol;Acc:HGNC:42755]	57.91	1	1700	NA	1054	NA	NA	2
LINC00424	LINC00424	ENSG00000226722	100874182	lncRNA	Human	13	21.8728	long intergenic non-protein coding RNA 424 [Source:HGNC Symbol;Acc:HGNC:42815]	42.74	6	5493	NA	1060.5	NA	NA	3
LINC00544	LINC00544	ENSG00000122043	NA	lncRNA	Human	13	29.9358	long intergenic non-protein coding RNA 544 [Source:HGNC Symbol;Acc:HGNC:43679]	46.73	5	14717	NA	1031	NA	NA	4
PCCA-AS1	PCCA-AS1	ENSG00000234650	NA	lncRNA	Human	13	100.464	PCCA antisense RNA 1 [Source:HGNC Symbol;Acc:HGNC:39901]	43.39	3	16765	NA	474	NA	NA	3
SLC25A21-AS1	SLC25A21-AS1	ENSG00000258708	100129794	lncRNA	Human	14	37.1719	SLC25A21 antisense RNA 1 [Source:HGNC Symbol;Acc:HGNC:44298]	46.05	1	1923	NA	1924	NA	NA	1
LINC00648	LINC00648	ENSG00000259129	100506433	lncRNA	Human	14	47.765	long intergenic non-protein coding RNA 648 [Source:HGNC Symbol;Acc:HGNC:44302]	35.49	4	30348	NA	361.5	NA	NA	3
LINC00640	LINC00640	ENSG00000258479	NA	lncRNA	Human	14	51.3331	long intergenic non-protein coding RNA 640 [Source:HGNC Symbol;Acc:HGNC:44291]	42.27	6	32489	NA	721.5	NA	NA	5
FRMD6-AS2	FRMD6-AS2	ENSG00000258537	100874185	lncRNA	Human	14	51.4545	FRMD6 antisense RNA 2 [Source:HGNC Symbol;Acc:HGNC:43637]	40.31	2	145440	NA	564.5	NA	NA	3.5
LINC00911	LINC00911	ENSG00000259107	NA	lncRNA	Human	14	85.3938	long intergenic non-protein coding RNA 911 [Source:HGNC Symbol;Acc:HGNC:48596]	37.16	6	26722	NA	811	NA	NA	2
MEG9	MEG9	ENSG00000223403	100507257	lncRNA	Human	14	101.068	maternally expressed 9 [Source:HGNC Symbol;Acc:HGNC:43874]	54.52	4	4654	NA	2162	NA	NA	2.5
PWRN1	PWRN1	ENSG00000259905	791114	lncRNA	Human	15	24.1018	Prader-Willi region non-protein coding RNA 1 [Source:HGNC Symbol;Acc:HGNC:33235]	38.96	56	721538	NA	1170.5	NA	NA	7
AGBL1-AS1	AGBL1-AS1	ENSG00000260125	727915	lncRNA	Human	15	86.2956	AGBL1 antisense RNA 1 [Source:HGNC Symbol;Acc:HGNC:48617]	38.9	3	21524	NA	900	NA	NA	3
LINC00922	LINC00922	ENSG00000261742	283867	lncRNA	Human	16	65.2845	long intergenic non-protein coding RNA 922 [Source:HGNC Symbol;Acc:HGNC:27545]	39.67	8	291849	NA	1544.5	NA	NA	7.5
LINC00917	LINC00917	ENSG00000168367	732275	lncRNA	Human	16	86.3316	long intergenic non-protein coding RNA 917 [Source:HGNC Symbol;Acc:HGNC:48607]	52.13	17	18056	NA	1789	NA	NA	6
LINC00670	LINC00670	ENSG00000179136	284034	lncRNA	Human	17	12.5498	long intergenic non-protein coding RNA 670 [Source:HGNC Symbol;Acc:HGNC:44338]	40.04	5	93090	NA	1260	NA	NA	4
LINC00907	LINC00907	ENSG00000267586	284260	lncRNA	Human	18	42.1593	long intergenic non-protein coding RNA 907 [Source:HGNC Symbol;Acc:HGNC:44327]	37.87	13	532139	NA	1057	NA	NA	5
ZNF571-AS1	ZNF571-AS1	ENSG00000267470	100507433	lncRNA	Human	19	37.5489	ZNF571 antisense RNA 1 [Source:HGNC Symbol;Acc:HGNC:44324]	41.03	13	38434	NA	722	NA	NA	3
LINC00261	LINC00261	ENSG00000259974	140828	lncRNA	Human	20	22.5477	long intergenic non-protein coding RNA 261 [Source:HGNC Symbol;Acc:HGNC:16189]	45.16	4	30971	NA	851	NA	NA	4
FAM182B	FAM182B	ENSG00000175170	NA	lncRNA	Human	20	25.7624	family with sequence similarity 182 member B [Source:HGNC Symbol;Acc:HGNC:34503]	47.49	22	105841	NA	821.5	NA	NA	4
LINC00029	LINC00029	ENSG00000125514	NA	lncRNA	Human	20	63.0342	long intergenic non-protein coding RNA 29 [Source:HGNC Symbol;Acc:HGNC:16184]	59	3	2811	NA	1117	NA	NA	3
LINC00320	LINC00320	ENSG00000224924	387486	lncRNA	Human	21	20.6515	long intergenic non-protein coding RNA 320 [Source:HGNC Symbol;Acc:HGNC:19690]	36.07	77	152366	NA	1889	NA	NA	8
LINC00159	LINC00159	ENSG00000230323	NA	lncRNA	Human	21	32.0803	long intergenic non-protein coding RNA 159 [Source:HGNC Symbol;Acc:HGNC:1285]	42.53	3	117497	NA	438	NA	NA	3
MIR181B1	MIR181B1	ENSG00000207975	406955	miRNA	Human	1	198.859	microRNA 181b-1 [Source:HGNC Symbol;Acc:HGNC:31550]	44.55	1	109	NA	110	NA	NA	1
MIR3125	MIR3125	ENSG00000264370	100422986	miRNA	Human	2	12.7374	microRNA 3125 [Source:HGNC Symbol;Acc:HGNC:38219]	57.69	1	77	NA	78	NA	NA	1
MIR3679	MIR3679	ENSG00000263813	100500878	miRNA	Human	2	134.127	microRNA 3679 [Source:HGNC Symbol;Acc:HGNC:38979]	52.94	1	67	NA	68	NA	NA	1
MIR4790	MIR4790	ENSG00000265180	100616334	miRNA	Human	3	5.25018	microRNA 4790 [Source:HGNC Symbol;Acc:HGNC:41820]	35.44	1	78	NA	79	NA	NA	1
MIR4275	MIR4275	ENSG00000283275	100422937	miRNA	Human	4	28.8196	microRNA 4275 [Source:HGNC Symbol;Acc:HGNC:38293]	37.93	1	86	NA	87	NA	NA	1
MIR1973	MIR1973	ENSG00000284253	100302290	miRNA	Human	4	116.3	microRNA 1973 [Source:HGNC Symbol;Acc:HGNC:37061]	47.73	1	43	NA	44	NA	NA	1
MIR4454	MIR4454	ENSG00000283468	100616234	miRNA	Human	4	163.094	microRNA 4454 [Source:HGNC Symbol;Acc:HGNC:41553]	56.36	1	54	NA	55	NA	NA	1
MIR3141	MIR3141	ENSG00000264760	100422950	miRNA	Human	5	154.596	microRNA 3141 [Source:HGNC Symbol;Acc:HGNC:38326]	68.85	1	60	NA	61	NA	NA	1
MIR3668	MIR3668	ENSG00000263514	100500879	miRNA	Human	6	140.205	microRNA 3668 [Source:HGNC Symbol;Acc:HGNC:38982]	21.33	1	74	NA	75	NA	NA	1
MIR4465	MIR4465	ENSG00000264390	100616180	miRNA	Human	6	140.684	microRNA 4465 [Source:HGNC Symbol;Acc:HGNC:41842]	50	1	69	NA	70	NA	NA	1
MIR3918	MIR3918	ENSG00000265558	100500851	miRNA	Human	6	158.765	microRNA 3918 [Source:HGNC Symbol;Acc:HGNC:38919]	62.37	1	92	NA	93	NA	NA	1
MIR4655	MIR4655	ENSG00000265089	100616160	miRNA	Human	7	1.84418	microRNA 4655 [Source:HGNC Symbol;Acc:HGNC:41754]	68.92	1	73	NA	74	NA	NA	1
MIR3943	MIR3943	ENSG00000264069	100500829	miRNA	Human	7	43.1509	microRNA 3943 [Source:HGNC Symbol;Acc:HGNC:38888]	64	1	99	NA	100	NA	NA	1
MIR592	MIR592	ENSG00000207692	693177	miRNA	Human	7	127.058	microRNA 592 [Source:HGNC Symbol;Acc:HGNC:32848]	45.36	1	96	NA	97	NA	NA	1
MIR490	MIR490	ENSG00000207597	574443	miRNA	Human	7	136.903	microRNA 490 [Source:HGNC Symbol;Acc:HGNC:32075]	51.56	1	127	NA	128	NA	NA	1
MIR1207	MIR1207	ENSG00000221176	100302175	miRNA	Human	8	128.049	microRNA 1207 [Source:HGNC Symbol;Acc:HGNC:35273]	62.07	1	86	NA	87	NA	NA	1
MIR1208	MIR1208	ENSG00000221261	100302281	miRNA	Human	8	128.15	microRNA 1208 [Source:HGNC Symbol;Acc:HGNC:35274]	58.9	1	72	NA	73	NA	NA	1
MIR4289	MIR4289	ENSG00000265873	100423015	miRNA	Human	9	88.7458	microRNA 4289 [Source:HGNC Symbol;Acc:HGNC:38278]	57.14	1	69	NA	70	NA	NA	1
MIR147A	MIR147A	ENSG00000207814	406939	miRNA	Human	9	120.245	microRNA 147a [Source:HGNC Symbol;Acc:HGNC:31534]	41.67	1	71	NA	72	NA	NA	1
MIR5100	MIR5100	ENSG00000263795	100847014	miRNA	Human	10	42.9976	microRNA 5100 [Source:HGNC Symbol;Acc:HGNC:43540]	62.18	1	118	NA	119	NA	NA	1
MIR4295	MIR4295	ENSG00000264763	100422909	miRNA	Human	10	112.634	microRNA 4295 [Source:HGNC Symbol;Acc:HGNC:38220]	45.88	1	84	NA	85	NA	NA	1
MIR3663	MIR3663	ENSG00000266782	100500893	miRNA	Human	10	117.168	microRNA 3663 [Source:HGNC Symbol;Acc:HGNC:38958]	69.07	1	96	NA	97	NA	NA	1
MIR4682	MIR4682	ENSG00000265370	100616322	miRNA	Human	10	119.959	microRNA 4682 [Source:HGNC Symbol;Acc:HGNC:41788]	63.75	1	79	NA	80	NA	NA	1
MIR378C	MIR378C	ENSG00000264803	100422867	miRNA	Human	10	130.963	microRNA 378c [Source:HGNC Symbol;Acc:HGNC:38374]	54.32	1	80	NA	81	NA	NA	1
MIR3167	MIR3167	ENSG00000266215	100422918	miRNA	Human	11	126.988	microRNA 3167 [Source:HGNC Symbol;Acc:HGNC:38242]	43.53	1	84	NA	85	NA	NA	1
MIR4307	MIR4307	ENSG00000265165	100423019	miRNA	Human	14	26.9086	microRNA 4307 [Source:HGNC Symbol;Acc:HGNC:38257]	32.14	1	83	NA	84	NA	NA	1
MIR379	MIR379	ENSG00000199088	494328	miRNA	Human	14	101.022	microRNA 379 [Source:HGNC Symbol;Acc:HGNC:31872]	41.79	1	66	NA	67	NA	NA	1
MIR411	MIR411	ENSG00000199109	693121	miRNA	Human	14	101.023	microRNA 411 [Source:HGNC Symbol;Acc:HGNC:32792]	46.88	1	95	NA	96	NA	NA	1
MIR299	MIR299	ENSG00000207749	407023	miRNA	Human	14	101.024	microRNA 299 [Source:HGNC Symbol;Acc:HGNC:31618]	38.1	1	62	NA	63	NA	NA	1
MIR323A	MIR323A	ENSG00000199069	442897	miRNA	Human	14	101.026	microRNA 323a [Source:HGNC Symbol;Acc:HGNC:31766]	50	1	85	NA	86	NA	NA	1
MIR329-1	MIR329-1	ENSG00000207761	574408	miRNA	Human	14	101.027	microRNA 329-1 [Source:HGNC Symbol;Acc:HGNC:32050]	42.5	1	79	NA	80	NA	NA	1
MIR329-2	MIR329-2	ENSG00000207762	574409	miRNA	Human	14	101.027	microRNA 329-2 [Source:HGNC Symbol;Acc:HGNC:32051]	41.67	1	83	NA	84	NA	NA	1
MIR494	MIR494	ENSG00000194717	574452	miRNA	Human	14	101.03	microRNA 494 [Source:HGNC Symbol;Acc:HGNC:32084]	38.27	1	80	NA	81	NA	NA	1
MIR495	MIR495	ENSG00000207743	574453	miRNA	Human	14	101.034	microRNA 495 [Source:HGNC Symbol;Acc:HGNC:32085]	37.8	1	81	NA	82	NA	NA	1
MIR376C	MIR376C	ENSG00000283279	442913	miRNA	Human	14	101.04	microRNA 376c [Source:HGNC Symbol;Acc:HGNC:31782]	28.79	1	65	NA	66	NA	NA	1
MIR376A2	MIR376A2	ENSG00000283561	664615	miRNA	Human	14	101.04	microRNA 376a-2 [Source:HGNC Symbol;Acc:HGNC:32532]	33.75	1	79	NA	80	NA	NA	1
MIR654	MIR654	ENSG00000207934	724024	miRNA	Human	14	101.04	microRNA 654 [Source:HGNC Symbol;Acc:HGNC:32910]	53.09	1	80	NA	81	NA	NA	1
MIR300	MIR300	ENSG00000215957	100126297	miRNA	Human	14	101.041	microRNA 300 [Source:HGNC Symbol;Acc:HGNC:33636]	43.37	1	82	NA	83	NA	NA	1
MIR1185-1	MIR1185-1	ENSG00000221525	100302157	miRNA	Human	14	101.043	microRNA 1185-1 [Source:HGNC Symbol;Acc:HGNC:35257]	38.37	1	85	NA	86	NA	NA	1
MIR1185-2	MIR1185-2	ENSG00000221614	100302209	miRNA	Human	14	101.044	microRNA 1185-2 [Source:HGNC Symbol;Acc:HGNC:35254]	38.37	1	85	NA	86	NA	NA	1
MIR381	MIR381	ENSG00000199020	494330	miRNA	Human	14	101.046	microRNA 381 [Source:HGNC Symbol;Acc:HGNC:31874]	40	1	74	NA	75	NA	NA	1
MIR889	MIR889	ENSG00000216099	100126345	miRNA	Human	14	101.048	microRNA 889 [Source:HGNC Symbol;Acc:HGNC:33651]	35.44	1	78	NA	79	NA	NA	1
MIR487A	MIR487A	ENSG00000207742	619555	miRNA	Human	14	101.052	microRNA 487a [Source:HGNC Symbol;Acc:HGNC:32343]	41.25	1	79	NA	80	NA	NA	1
MIR382	MIR382	ENSG00000283170	494331	miRNA	Human	14	101.054	microRNA 382 [Source:HGNC Symbol;Acc:HGNC:31875]	38.16	1	75	NA	76	NA	NA	1
MIR134	MIR134	ENSG00000207993	406924	miRNA	Human	14	101.055	microRNA 134 [Source:HGNC Symbol;Acc:HGNC:31519]	60.27	1	72	NA	73	NA	NA	1
MIR154	MIR154	ENSG00000207978	406946	miRNA	Human	14	101.06	microRNA 154 [Source:HGNC Symbol;Acc:HGNC:31541]	40.48	1	83	NA	84	NA	NA	1
MIR496	MIR496	ENSG00000207961	574454	miRNA	Human	14	101.061	microRNA 496 [Source:HGNC Symbol;Acc:HGNC:32086]	42.16	1	101	NA	102	NA	NA	1
MIR377	MIR377	ENSG00000199015	494326	miRNA	Human	14	101.062	microRNA 377 [Source:HGNC Symbol;Acc:HGNC:31870]	39.13	1	68	NA	69	NA	NA	1
MIR410	MIR410	ENSG00000199092	574434	miRNA	Human	14	101.066	microRNA 410 [Source:HGNC Symbol;Acc:HGNC:32065]	41.25	1	79	NA	80	NA	NA	1
MIR656	MIR656	ENSG00000207959	724026	miRNA	Human	14	101.067	microRNA 656 [Source:HGNC Symbol;Acc:HGNC:32912]	37.18	1	77	NA	78	NA	NA	1
MIR193B	MIR193B	ENSG00000207639	574455	miRNA	Human	16	14.304	microRNA 193b [Source:HGNC Symbol;Acc:HGNC:32087]	49.4	1	82	NA	83	NA	NA	1
MIR4719	MIR4719	ENSG00000266426	100616172	miRNA	Human	16	76.8689	microRNA 4719 [Source:HGNC Symbol;Acc:HGNC:41807]	26.19	1	83	NA	84	NA	NA	1
MIR3182	MIR3182	ENSG00000263785	100422853	miRNA	Human	16	83.5083	microRNA 3182 [Source:HGNC Symbol;Acc:HGNC:38317]	53.97	1	62	NA	63	NA	NA	1
MIR1253	MIR1253	ENSG00000221200	100302208	miRNA	Human	17	2.74808	microRNA 1253 [Source:HGNC Symbol;Acc:HGNC:35318]	45.71	1	104	NA	105	NA	NA	1
MIR634	MIR634	ENSG00000207943	693219	miRNA	Human	17	66.7871	microRNA 634 [Source:HGNC Symbol;Acc:HGNC:32890]	52.58	1	96	NA	97	NA	NA	1
MIR1250	MIR1250	ENSG00000221025	100302229	miRNA	Human	17	81.1332	microRNA 1250 [Source:HGNC Symbol;Acc:HGNC:35316]	57.52	1	112	NA	113	NA	NA	1
RPL23P8	RPL23P8	ENSG00000219451	NA	processed_pseudogene	Human	7	20.8273	ribosomal protein L23 pseudogene 8 [Source:HGNC Symbol;Acc:HGNC:36225]	49.77	1	427	NA	428	NA	NA	1
UBE2MP1	UBE2MP1	ENSG00000261461	NA	processed_pseudogene	Human	16	35.1697	ubiquitin conjugating enzyme E2 M pseudogene 1 [Source:HGNC Symbol;Acc:HGNC:32195]	53.82	1	549	NA	550	NA	NA	1
PRDM16	PRDM16	ENSG00000142611	63976	protein_coding	Human	1	3.06917	PR/SET domain 16 [Source:HGNC Symbol;Acc:HGNC:14000]	57.58	10	369453	3537	4236	59	652	14.5
PLEKHG5	PLEKHG5	ENSG00000171680	57449	protein_coding	Human	1	6.46712	pleckstrin homology and RhoGEF domain containing G5 [Source:HGNC Symbol;Acc:HGNC:29105]	58.77	29	52952	357	3700	86	143	20
DNAJC11	DNAJC11	ENSG00000007923	55735	protein_coding	Human	1	6.63417	DnaJ heat shock protein family (Hsp40) member C11 [Source:HGNC Symbol;Acc:HGNC:25570]	46.6	11	67756	1524	1357	15	561	7
SLC2A7	SLC2A7	ENSG00000197241	155184	protein_coding	Human	1	9.00297	solute carrier family 2 member 7 [Source:HGNC Symbol;Acc:HGNC:13445]	52.34	1	23450	1539	1944	77	326	12
KIF1B	KIF1B	ENSG00000054523	23095	protein_coding	Human	1	10.2106	kinesin family member 1B [Source:HGNC Symbol;Acc:HGNC:16636]	42.04	14	171033	5394	7800	78	3193	21
FBXO2	FBXO2	ENSG00000116661	26232	protein_coding	Human	1	11.637	F-box protein 2 [Source:HGNC Symbol;Acc:HGNC:13581]	55.46	6	18767	805	1287	80	453.5	3.5
DHRS3	DHRS3	ENSG00000162496	9249	protein_coding	Human	1	12.5679	dehydrogenase/reductase 3 [Source:HGNC Symbol;Acc:HGNC:17693]	51.33	4	50300	443	826	235	429	4
KAZN	KAZN	ENSG00000189337	23254	protein_coding	Human	1	13.8928	kazrin, periplakin interacting protein [Source:HGNC Symbol;Acc:HGNC:29173]	45.46	9	1225251	984	3643	239	2357	8
CROCC	CROCC	ENSG00000058453	9696	protein_coding	Human	1	16.7403	ciliary rootlet coiled-coil, rootletin [Source:HGNC Symbol;Acc:HGNC:21299]	49.14	13	232691	4992.5	1373	87	517	5
TAS1R2	TAS1R2	ENSG00000179002	80834	protein_coding	Human	1	18.8396	taste 1 receptor member 2 [Source:HGNC Symbol;Acc:HGNC:14905]	49.67	1	20083	2520	2542	21	NA	6
TFAP2E	TFAP2E	ENSG00000116819	339488	protein_coding	Human	1	35.5733	transcription factor AP-2 epsilon [Source:HGNC Symbol;Acc:HGNC:30774]	52.56	5	22014	1329	2245	263	651	4
PSMB2	PSMB2	ENSG00000126067	5690	protein_coding	Human	1	35.5995	proteasome 20S subunit beta 2 [Source:HGNC Symbol;Acc:HGNC:9539]	40.99	3	41985	255	4217	81.5	3723.5	5
CITED4	CITED4	ENSG00000179862	163732	protein_coding	Human	1	40.8611	Cbp/p300 interacting transactivator with Glu/Asp rich carboxy-terminal domain 4 [Source:HGNC Symbol;Acc:HGNC:18696]	73.51	1	1309	555	1310	235	518	1
ELOVL1	ELOVL1	ENSG00000066322	64834	protein_coding	Human	1	43.3634	ELOVL fatty acid elongase 1 [Source:HGNC Symbol;Acc:HGNC:14418]	58.76	16	4676	840	1215	54.5	517	7
KLF17	KLF17	ENSG00000171872	128209	protein_coding	Human	1	44.1188	Kruppel like factor 17 [Source:HGNC Symbol;Acc:HGNC:18830]	45.39	2	16319	348	695	61.5	204	4
DAB1	DAB1	ENSG00000173406	1600	protein_coding	Human	1	56.9948	DAB adaptor protein 1 [Source:HGNC Symbol;Acc:HGNC:2661]	40.83	11	1551956	1662	1817	127	103	9
ATG4C	ATG4C	ENSG00000125703	84938	protein_coding	Human	1	62.7841	autophagy related 4C cysteine peptidase [Source:HGNC Symbol;Acc:HGNC:16040]	35.44	5	81384	973	1777.5	67	1353	5
GADD45A	GADD45A	ENSG00000116717	1647	protein_coding	Human	1	67.6852	growth arrest and DNA damage inducible alpha [Source:HGNC Symbol;Acc:HGNC:4095]	52.65	7	3133	396	902	280	288	3
PRKACB	PRKACB	ENSG00000142875	5567	protein_coding	Human	1	84.0781	protein kinase cAMP-activated catalytic subunit beta [Source:HGNC Symbol;Acc:HGNC:9381]	34.7	19	160436	1017	1914	89.5	3188	9
SAMD13	SAMD13	ENSG00000203943	148418	protein_coding	Human	1	84.2984	sterile alpha motif domain containing 13 [Source:HGNC Symbol;Acc:HGNC:24582]	39.5	9	91591	309	856	48.5	257	4
PKN2	PKN2	ENSG00000065243	5586	protein_coding	Human	1	88.6842	protein kinase N2 [Source:HGNC Symbol;Acc:HGNC:9406]	36.25	6	152033	2313	2632	307	301	8
GPR88	GPR88	ENSG00000181656	54112	protein_coding	Human	1	100.538	G protein-coupled receptor 88 [Source:HGNC Symbol;Acc:HGNC:4539]	52.43	1	3882	1155	3492	217.5	1899	2
VCAM1	VCAM1	ENSG00000162692	7412	protein_coding	Human	1	100.72	vascular cell adhesion molecule 1 [Source:HGNC Symbol;Acc:HGNC:12663]	36.93	6	19303	1623	2985	118	320	8.5
OLFM3	OLFM3	ENSG00000118733	118427	protein_coding	Human	1	101.803	olfactomedin 3 [Source:HGNC Symbol;Acc:HGNC:17990]	35.11	6	194366	423	2801	109	751	6
NTNG1	NTNG1	ENSG00000162631	22854	protein_coding	Human	1	107.14	netrin G1 [Source:HGNC Symbol;Acc:HGNC:23319]	37.38	10	344916	1464	3347	358	1814.5	6
PROK1	PROK1	ENSG00000143125	84432	protein_coding	Human	1	110.451	prokineticin 1 [Source:HGNC Symbol;Acc:HGNC:18454]	50.79	1	6209	318	1393	67	1006	3
TXNIP	TXNIP	ENSG00000265972	10628	protein_coding	Human	1	145.992	thioredoxin interacting protein [Source:HGNC Symbol;Acc:HGNC:16952]	42.39	4	4144	1093.5	1367	256.5	713	5
C1ORF56	C1orf56	ENSG00000143443	54964	protein_coding	Human	1	151.048	chromosome 1 open reading frame 56 [Source:HGNC Symbol;Acc:HGNC:26045]	48.32	3	4235	1026	1259	96	961	2
TCHH	TCHH	ENSG00000159450	7062	protein_coding	Human	1	152.106	trichohyalin [Source:HGNC Symbol;Acc:HGNC:11791]	51.46	2	9137	5832	6995	46.5	1067	2.5
RPTN	RPTN	ENSG00000215853	126638	protein_coding	Human	1	152.154	repetin [Source:HGNC Symbol;Acc:HGNC:26809]	44.75	1	5633	2355	3569	31.5	1148	3
HRNR	HRNR	ENSG00000197915	388697	protein_coding	Human	1	152.212	hornerin [Source:HGNC Symbol;Acc:HGNC:20846]	50.89	1	12117	8553	9629	37	999	3
LCE2D	LCE2D	ENSG00000187223	353141	protein_coding	Human	1	152.663	late cornified envelope 2D [Source:HGNC Symbol;Acc:HGNC:16518]	49.45	1	1279	333	625	34.5	220	2
LCE2B	LCE2B	ENSG00000159455	26239	protein_coding	Human	1	152.686	late cornified envelope 2B [Source:HGNC Symbol;Acc:HGNC:16610]	49.33	1	1274	333	608	26	220	2
LCE2A	LCE2A	ENSG00000187173	353139	protein_coding	Human	1	152.698	late cornified envelope 2A [Source:HGNC Symbol;Acc:HGNC:29469]	47.91	1	1097	321	611	34	219	2
LCE4A	LCE4A	ENSG00000187170	199834	protein_coding	Human	1	152.708	late cornified envelope 4A [Source:HGNC Symbol;Acc:HGNC:16613]	48	1	1274	300	615	127	58	2
C1ORF68	C1orf68	ENSG00000198854	100129271	protein_coding	Human	1	152.72	chromosome 1 open reading frame 68 [Source:HGNC Symbol;Acc:HGNC:29468]	55.01	1	948	753	949	NA	195	1
KPRP	KPRP	ENSG00000203786	448834	protein_coding	Human	1	152.76	keratinocyte proline rich protein [Source:HGNC Symbol;Acc:HGNC:31823]	56.06	1	2491	1740	2492	27	723	1
LCE1F	LCE1F	ENSG00000240386	353137	protein_coding	Human	1	152.775	late cornified envelope 1F [Source:HGNC Symbol;Acc:HGNC:29467]	48.33	1	1884	357	726	35.5	295	2
LCE1D	LCE1D	ENSG00000172155	353134	protein_coding	Human	1	152.797	late cornified envelope 1D [Source:HGNC Symbol;Acc:HGNC:29465]	51.95	1	1460	345	460	35.5	41	2
LCE1C	LCE1C	ENSG00000197084	353133	protein_coding	Human	1	152.805	late cornified envelope 1C [Source:HGNC Symbol;Acc:HGNC:29464]	48.85	2	1819	163	211	23	289	2.5
LCE1B	LCE1B	ENSG00000196734	353132	protein_coding	Human	1	152.812	late cornified envelope 1B [Source:HGNC Symbol;Acc:HGNC:16611]	48.59	1	1137	357	1138	475	304	1
LCE1A	LCE1A	ENSG00000186844	353131	protein_coding	Human	1	152.827	late cornified envelope 1A [Source:HGNC Symbol;Acc:HGNC:29459]	60.32	1	624	333	625	NA	291	1
LCE6A	LCE6A	ENSG00000235942	448835	protein_coding	Human	1	152.843	late cornified envelope 6A [Source:HGNC Symbol;Acc:HGNC:31824]	48.58	1	1127	243	640	87.5	219	2
SMCP	SMCP	ENSG00000163206	4184	protein_coding	Human	1	152.878	sperm mitochondria associated cysteine rich protein [Source:HGNC Symbol;Acc:HGNC:6962]	48.93	1	6725	351	770	71.5	273	2
IVL	IVL	ENSG00000163207	3713	protein_coding	Human	1	152.909	involucrin [Source:HGNC Symbol;Acc:HGNC:6187]	55.88	1	3340	1758	2152	30.5	330	2
SPRR4	SPRR4	ENSG00000184148	163778	protein_coding	Human	1	152.971	small proline rich protein 4 [Source:HGNC Symbol;Acc:HGNC:23173]	49.09	1	1926	240	751	32.5	443	2
SPRR1A	SPRR1A	ENSG00000169474	6698	protein_coding	Human	1	152.985	small proline rich protein 1A [Source:HGNC Symbol;Acc:HGNC:11259]	61.85	1	269	270	270	NA	NA	1
SPRR3	SPRR3	ENSG00000163209	6707	protein_coding	Human	1	153.002	small proline rich protein 3 [Source:HGNC Symbol;Acc:HGNC:11268]	43.98	4	2109	510	900	43	324.5	2.5
SPRR2D	SPRR2D	ENSG00000163216	6703	protein_coding	Human	1	153.04	small proline rich protein 2D [Source:HGNC Symbol;Acc:HGNC:11264]	44.73	4	2199	219	788	42	341	2
SPRR2E	SPRR2E	ENSG00000203785	6704	protein_coding	Human	1	153.093	small proline rich protein 2E [Source:HGNC Symbol;Acc:HGNC:11265]	37.98	2	13049	219	685.5	30	397	2
SPRR2G	SPRR2G	ENSG00000159516	6706	protein_coding	Human	1	153.15	small proline rich protein 2G [Source:HGNC Symbol;Acc:HGNC:11267]	44.23	1	1308	222	589	29	306	2
LELP1	LELP1	ENSG00000203784	149018	protein_coding	Human	1	153.203	late cornified envelope like proline rich 1 [Source:HGNC Symbol;Acc:HGNC:32046]	45.89	1	1690	297	536	60.5	115	2
PGLYRP3	PGLYRP3	ENSG00000159527	114771	protein_coding	Human	1	153.297	peptidoglycan recognition protein 3 [Source:HGNC Symbol;Acc:HGNC:30014]	46.84	2	15836	1026	2217	52	466	7.5
PGLYRP4	PGLYRP4	ENSG00000163218	57115	protein_coding	Human	1	153.33	peptidoglycan recognition protein 4 [Source:HGNC Symbol;Acc:HGNC:30015]	44.46	3	18721	1116	2116	178.5	646	9
S100A7	S100A7	ENSG00000143556	6278	protein_coding	Human	1	153.458	S100 calcium binding protein A7 [Source:HGNC Symbol;Acc:HGNC:10497]	51.17	2	2907	306	435.5	29.5	61	3
S100A6	S100A6	ENSG00000197956	6277	protein_coding	Human	1	153.535	S100 calcium binding protein A6 [Source:HGNC Symbol;Acc:HGNC:10496]	58.51	5	1645	273	479	42	96	3
NUP210L	NUP210L	ENSG00000143552	91181	protein_coding	Human	1	153.993	nucleoporin 210 like [Source:HGNC Symbol;Acc:HGNC:29915]	42.89	3	162431	5211	5424	71	144	38
TPM3	TPM3	ENSG00000143549	7170	protein_coding	Human	1	154.155	tropomyosin 3 [Source:HGNC Symbol;Acc:HGNC:12012]	45.14	27	39344	477	1219	83	75	7
KCNN3	KCNN3	ENSG00000143603	3782	protein_coding	Human	1	154.697	potassium calcium-activated channel subfamily N member 3 [Source:HGNC Symbol;Acc:HGNC:6292]	48.86	5	172826	1281	1962	313	5525	8
ZBTB7B	ZBTB7B	ENSG00000160685	51043	protein_coding	Human	1	155.003	zinc finger and BTB domain containing 7B [Source:HGNC Symbol;Acc:HGNC:18668]	60.41	7	15892	1620	3594	100	1836	3
RHBG	RHBG	ENSG00000132677	57127	protein_coding	Human	1	156.369	Rh family B glycoprotein [Source:HGNC Symbol;Acc:HGNC:14572]	51.83	9	16008	294	1912	37	142	10
FCRL3	FCRL3	ENSG00000160856	115352	protein_coding	Human	1	157.674	Fc receptor like 3 [Source:HGNC Symbol;Acc:HGNC:18506]	40.66	12	26448	2205	2732	95	258.5	15
FCRL2	FCRL2	ENSG00000132704	79368	protein_coding	Human	1	157.746	Fc receptor like 2 [Source:HGNC Symbol;Acc:HGNC:14875]	40.89	5	31399	609	1669	58	1000	7
FCRL1	FCRL1	ENSG00000163534	115350	protein_coding	Human	1	157.794	Fc receptor like 1 [Source:HGNC Symbol;Acc:HGNC:18509]	41.03	8	25717	1287	2591	51	1624	8.5
CD5L	CD5L	ENSG00000073754	922	protein_coding	Human	1	157.831	CD5 molecule like [Source:HGNC Symbol;Acc:HGNC:1690]	39.69	2	67345	1044	2204	106	1052	5
CD1C	CD1C	ENSG00000158481	911	protein_coding	Human	1	158.29	CD1c molecule [Source:HGNC Symbol;Acc:HGNC:1636]	41.45	2	4851	1002	2442	141	653.5	5
CD1B	CD1B	ENSG00000158485	910	protein_coding	Human	1	158.328	CD1b molecule [Source:HGNC Symbol;Acc:HGNC:1635]	42.81	2	3580	1002	1391	107	282	5.5
CD1E	CD1E	ENSG00000158488	913	protein_coding	Human	1	158.354	CD1e molecule [Source:HGNC Symbol;Acc:HGNC:1638]	44.56	15	3857	865.5	1271	103	602	5
OR10R2	OR10R2	ENSG00000198965	343406	protein_coding	Human	1	158.472	olfactory receptor family 10 subfamily R member 2 [Source:HGNC Symbol;Acc:HGNC:14820]	34.14	2	8716	975	1132	105	50	1.5
PYHIN1	PYHIN1	ENSG00000163564	149628	protein_coding	Human	1	158.931	pyrin and HIN domain family member 1 [Source:HGNC Symbol;Acc:HGNC:28894]	38.94	7	46263	1386	1662	105	4	8
F11R	F11R	ENSG00000158769	50848	protein_coding	Human	1	160.995	F11 receptor [Source:HGNC Symbol;Acc:HGNC:14685]	47.23	6	26132	840	2942	78	3659	7.5
ADCY10	ADCY10	ENSG00000143199	55811	protein_coding	Human	1	167.809	adenylate cyclase 10 [Source:HGNC Symbol;Acc:HGNC:21285]	41.76	5	104829	2563	3759.5	80.5	188	30
PAPPA2	PAPPA2	ENSG00000116183	60676	protein_coding	Human	1	176.463	pappalysin 2 [Source:HGNC Symbol;Acc:HGNC:14615]	39.35	5	382430	3930	4369	581	1933	4
SEC16B	SEC16B	ENSG00000120341	89866	protein_coding	Human	1	177.924	SEC16 homolog B, endoplasmic reticulum export factor [Source:HGNC Symbol;Acc:HGNC:30301]	43.66	8	60347	951	3277	57	106.5	11
MYOG	MYOG	ENSG00000122180	4656	protein_coding	Human	1	203.083	myogenin [Source:HGNC Symbol;Acc:HGNC:7612]	58.01	1	2883	675	1507	50	780	3
CHI3L1	CHI3L1	ENSG00000133048	1116	protein_coding	Human	1	203.179	chitinase 3 like 1 [Source:HGNC Symbol;Acc:HGNC:1932]	54.8	5	7773	1152	1334	80	488	3
CHIT1	CHIT1	ENSG00000133063	1118	protein_coding	Human	1	203.213	chitinase 1 [Source:HGNC Symbol;Acc:HGNC:1936]	45.2	9	60814	1164	1605	34	155.5	10
ATP2B4	ATP2B4	ENSG00000058668	493	protein_coding	Human	1	203.627	ATPase plasma membrane Ca2+ transporting 4 [Source:HGNC Symbol;Acc:HGNC:817]	46.48	7	117294	3513	4697	432	747	4
TRAF5	TRAF5	ENSG00000082512	7188	protein_coding	Human	1	211.327	TNF receptor associated factor 5 [Source:HGNC Symbol;Acc:HGNC:12035]	44.65	7	48331	1674	3972	28	2237	7
RAB3GAP2	RAB3GAP2	ENSG00000118873	25782	protein_coding	Human	1	220.148	RAB3 GTPase activating non-catalytic protein subunit 2 [Source:HGNC Symbol;Acc:HGNC:17168]	37.8	10	124160	249	698	73.5	100	4.5
PGBD5	PGBD5	ENSG00000177614	79605	protein_coding	Human	1	230.314	piggyBac transposable element derived 5 [Source:HGNC Symbol;Acc:HGNC:19405]	48.33	3	111842	1471.5	1569	213	4555	7
C1ORF198	C1orf198	ENSG00000119280	84886	protein_coding	Human	1	230.837	chromosome 1 open reading frame 198 [Source:HGNC Symbol;Acc:HGNC:25900]	47.8	7	32470	594	3666	103	2731.5	4
MAP1LC3C	MAP1LC3C	ENSG00000197769	440738	protein_coding	Human	1	241.995	microtubule associated protein 1 light chain 3 gamma [Source:HGNC Symbol;Acc:HGNC:13353]	49.02	1	3608	444	1207	89	672	4
COLEC11	COLEC11	ENSG00000118004	78989	protein_coding	Human	2	3.59483	collectin subfamily member 11 [Source:HGNC Symbol;Acc:HGNC:17213]	51.1	13	49812	738	1381	113	333	6
KIDINS220	KIDINS220	ENSG00000134313	57498	protein_coding	Human	2	8.72108	kinase D interacting substrate 220 [Source:HGNC Symbol;Acc:HGNC:29508]	38.39	13	116549	111	5988	75.5	151	22
KLF11	KLF11	ENSG00000172059	8462	protein_coding	Human	2	10.0428	Kruppel like factor 11 [Source:HGNC Symbol;Acc:HGNC:11811]	50.79	6	11987	1488	3885	58	2328	3.5
ODC1	ODC1	ENSG00000115758	4953	protein_coding	Human	2	10.44	ornithine decarboxylase 1 [Source:HGNC Symbol;Acc:HGNC:8109]	45.53	4	8359	1386	1943	109	438.5	8.5
MYCN	MYCN	ENSG00000134323	4613	protein_coding	Human	2	15.9405	MYCN proto-oncogene, bHLH transcription factor [Source:HGNC Symbol;Acc:HGNC:7559]	53.76	2	6457	1395	2613	116	907.5	2.5
HS1BP3	HS1BP3	ENSG00000118960	64342	protein_coding	Human	2	20.5604	HCLS1 binding protein 3 [Source:HGNC Symbol;Acc:HGNC:24979]	52.47	9	90682	370	2005	50	177	4
FAM228B	FAM228B	ENSG00000219626	375190	protein_coding	Human	2	24.0765	family with sequence similarity 228 member B [Source:HGNC Symbol;Acc:HGNC:24736]	43.18	10	93114	564	1238	73.5	87	5
FAM228A	FAM228A	ENSG00000186453	653140	protein_coding	Human	2	24.1751	family with sequence similarity 228 member A [Source:HGNC Symbol;Acc:HGNC:34418]	42.84	4	25796	366	809	59	102	6
DPYSL5	DPYSL5	ENSG00000157851	56896	protein_coding	Human	2	26.8477	dihydropyrimidinase like 5 [Source:HGNC Symbol;Acc:HGNC:20637]	46.42	7	102604	1695	1972	17	3354	5
RASGRP3	RASGRP3	ENSG00000152689	25780	protein_coding	Human	2	33.4363	RAS guanyl releasing protein 3 [Source:HGNC Symbol;Acc:HGNC:14545]	40.76	18	128426	417	596	126	1867	4.5
STON1-GTF2A1L	STON1-GTF2A1L	ENSG00000068781	286749	protein_coding	Human	2	48.5299	STON1-GTF2A1L readthrough [Source:HGNC Symbol;Acc:HGNC:30651]	40.98	6	246592	3549	3790	46	160	9.5
GTF2A1L	GTF2A1L	ENSG00000242441	11036	protein_coding	Human	2	48.6178	general transcription factor IIA subunit 1 like [Source:HGNC Symbol;Acc:HGNC:30727]	38.06	7	115350	494	585.5	76	153	6
NRXN1	NRXN1	ENSG00000179915	9378	protein_coding	Human	2	49.9185	neurexin 1 [Source:HGNC Symbol;Acc:HGNC:8008]	35.81	66	1307072	834	2543	181.5	610	4
BCL11A	BCL11A	ENSG00000119866	53335	protein_coding	Human	2	60.4505	BAF chromatin remodeling complex subunit BCL11A [Source:HGNC Symbol;Acc:HGNC:13221]	44.77	27	103947	615	2316	287	406	3
C2ORF74	C2orf74	ENSG00000237651	339804	protein_coding	Human	2	61.1451	chromosome 2 open reading frame 74 [Source:HGNC Symbol;Acc:HGNC:34439]	44.26	6	19760	348	802.5	98	280	4.5
XPO1	XPO1	ENSG00000082898	7514	protein_coding	Human	2	61.476	exportin 1 [Source:HGNC Symbol;Acc:HGNC:12825]	41.09	55	62709	411	4440	72.5	159	24
SERTAD2	SERTAD2	ENSG00000179833	9792	protein_coding	Human	2	64.6316	SERTA domain containing 2 [Source:HGNC Symbol;Acc:HGNC:30784]	40.14	3	119384	945	3308.5	148	4305	2
SLC4A5	SLC4A5	ENSG00000188687	57835	protein_coding	Human	2	74.2162	solute carrier family 4 member 5 [Source:HGNC Symbol;Acc:HGNC:18168]	45.71	14	127172	3244.5	3559	66	44	23.5
M1AP	M1AP	ENSG00000159374	130951	protein_coding	Human	2	74.5579	meiosis 1 associated protein [Source:HGNC Symbol;Acc:HGNC:25183]	40.62	9	90455	1581	2457	51	492.5	6
EVA1A	EVA1A	ENSG00000115363	84141	protein_coding	Human	2	75.4693	eva-1 homolog A, regulator of programmed cell death [Source:HGNC Symbol;Acc:HGNC:25816]	41.76	11	100420	459	777	79.5	749	4
SFTPB	SFTPB	ENSG00000168878	6439	protein_coding	Human	2	85.6573	surfactant protein B [Source:HGNC Symbol;Acc:HGNC:10801]	56.05	7	11427	1146	1867	67	254	11
ATOH8	ATOH8	ENSG00000168874	84913	protein_coding	Human	2	85.7513	atonal bHLH transcription factor 8 [Source:HGNC Symbol;Acc:HGNC:24126]	54.76	5	40039	966	3099	198	4492	3
KRCC1	KRCC1	ENSG00000172086	51315	protein_coding	Human	2	88.0272	lysine rich coiled-coil 1 [Source:HGNC Symbol;Acc:HGNC:28039]	39.82	2	37047	780	1807	132.5	578	3
TEX37	TEX37	ENSG00000172073	200523	protein_coding	Human	2	88.5246	testis expressed 37 [Source:HGNC Symbol;Acc:HGNC:26341]	46.32	1	4936	543	798	71	110	4
NPAS2	NPAS2	ENSG00000170485	4862	protein_coding	Human	2	100.82	neuronal PAS domain protein 2 [Source:HGNC Symbol;Acc:HGNC:7895]	45.84	12	176690	808	774	21	742	6
IL1R1	IL1R1	ENSG00000115594	3554	protein_coding	Human	2	102.065	interleukin 1 receptor type 1 [Source:HGNC Symbol;Acc:HGNC:5993]	41.38	13	115330	547	1678	76	130	10
IL18R1	IL18R1	ENSG00000115604	8809	protein_coding	Human	2	102.312	interleukin 18 receptor 1 [Source:HGNC Symbol;Acc:HGNC:5988]	39.54	5	87248	1626	3574	94	157	11
SLC9A2	SLC9A2	ENSG00000115616	6549	protein_coding	Human	2	102.62	solute carrier family 9 member A2 [Source:HGNC Symbol;Acc:HGNC:11072]	40.53	3	91802	2439	5601	295	2865	6
RGPD3	RGPD3	ENSG00000153165	653489	protein_coding	Human	2	106.391	RANBP2 like and GRIP domain containing 3 [Source:HGNC Symbol;Acc:HGNC:32416]	40.38	2	77123	5280	6362.5	80.5	1000	23
IL1A	IL1A	ENSG00000115008	3552	protein_coding	Human	2	112.774	interleukin 1 alpha [Source:HGNC Symbol;Acc:HGNC:5991]	39.9	1	10568	816	2017	28.5	1141	7
MARCO	MARCO	ENSG00000019169	8685	protein_coding	Human	2	118.942	macrophage receptor with collagenous structure [Source:HGNC Symbol;Acc:HGNC:6895]	44.33	3	52466	191	569	106	139	4
TFCP2L1	TFCP2L1	ENSG00000115112	29842	protein_coding	Human	2	121.217	transcription factor CP2 like 1 [Source:HGNC Symbol;Acc:HGNC:17925]	48.53	2	68615	1440	9287	92	7753	9.5
THSD7B	THSD7B	ENSG00000144229	80731	protein_coding	Human	2	136.766	thrombospondin type 1 domain containing 7B [Source:HGNC Symbol;Acc:HGNC:29348]	37.67	6	912173	4777.5	5846	88	1111	15.5
NMI	NMI	ENSG00000123609	9111	protein_coding	Human	2	151.27	N-myc and STAT interactor [Source:HGNC Symbol;Acc:HGNC:7854]	39.88	4	19424	505	905	75	222	3.5
NEB	NEB	ENSG00000183091	4703	protein_coding	Human	2	151.485	nebulin [Source:HGNC Symbol;Acc:HGNC:7720]	38.81	16	249151	20010	2738	80.5	420	10.5
CACNB4	CACNB4	ENSG00000182389	785	protein_coding	Human	2	151.833	calcium voltage-gated channel auxiliary subunit beta 4 [Source:HGNC Symbol;Acc:HGNC:1404]	41.47	74	266396	660	2444	153	174	11
CCDC141	CCDC141	ENSG00000163492	285025	protein_coding	Human	2	178.83	coiled-coil domain containing 141 [Source:HGNC Symbol;Acc:HGNC:26821]	37.74	6	220329	2322	5377.5	121	4415	12
STK17B	STK17B	ENSG00000081320	9262	protein_coding	Human	2	196.134	serine/threonine kinase 17b [Source:HGNC Symbol;Acc:HGNC:11396]	37.67	5	42920	206	567	151	2107	4
TYW5	TYW5	ENSG00000162971	129450	protein_coding	Human	2	199.929	tRNA-yW synthesizing protein 5 [Source:HGNC Symbol;Acc:HGNC:26754]	37.41	5	26823	366	4287	32	116	7
CTLA4	CTLA4	ENSG00000163599	1493	protein_coding	Human	2	203.868	cytotoxic T-lymphocyte associated protein 4 [Source:HGNC Symbol;Acc:HGNC:2505]	42.23	6	6194	382.5	632.5	171	36	3
ICOS	ICOS	ENSG00000163600	29851	protein_coding	Human	2	203.937	inducible T cell costimulator [Source:HGNC Symbol;Acc:HGNC:5351]	38.26	2	24814	553.5	2579	42.5	1981	4.5
ERBB4	ERBB4	ENSG00000178568	2066	protein_coding	Human	2	211.376	erb-b2 receptor tyrosine kinase 4 [Source:HGNC Symbol;Acc:HGNC:3432]	34.69	9	1163124	3840	7189.5	182.5	7897	19
TNP1	TNP1	ENSG00000118245	7141	protein_coding	Human	2	216.859	transition protein 1 [Source:HGNC Symbol;Acc:HGNC:11951]	49.42	1	606	168	407	29	208	2
CXCR2	CXCR2	ENSG00000180871	3579	protein_coding	Human	2	218.125	C-X-C motif chemokine receptor 2 [Source:HGNC Symbol;Acc:HGNC:6027]	46.04	7	11962	415	597	51	1366	4
PNKD	PNKD	ENSG00000127838	25953	protein_coding	Human	2	218.27	PNKD metallo-beta-lactamase domain containing [Source:HGNC Symbol;Acc:HGNC:9153]	51.32	8	76401	1086	1175	94	1809	2.5
PTPRN	PTPRN	ENSG00000054356	5798	protein_coding	Human	2	219.29	protein tyrosine phosphatase receptor type N [Source:HGNC Symbol;Acc:HGNC:9676]	53.59	19	20025	376	592	80	113	5
DAW1	DAW1	ENSG00000123977	164781	protein_coding	Human	2	227.871	dynein assembly factor with WD repeats 1 [Source:HGNC Symbol;Acc:HGNC:26383]	39.38	5	53290	213	725	76	99	8
DNER	DNER	ENSG00000187957	92737	protein_coding	Human	2	229.358	delta/notch like EGF repeat containing [Source:HGNC Symbol;Acc:HGNC:24456]	41.04	2	356926	2214	3257	131	910	8
EFHD1	EFHD1	ENSG00000115468	80303	protein_coding	Human	2	232.606	EF-hand domain family member D1 [Source:HGNC Symbol;Acc:HGNC:29556]	48.71	7	76723	384	1490	102	620	4
ANKMY1	ANKMY1	ENSG00000144504	51281	protein_coding	Human	2	240.479	ankyrin repeat and MYND domain containing 1 [Source:HGNC Symbol;Acc:HGNC:20987]	49.38	24	89787	879	2499	120	171	4
CHL1	CHL1	ENSG00000134121	10752	protein_coding	Human	3	0.196763	cell adhesion molecule L1 like [Source:HGNC Symbol;Acc:HGNC:1939]	37.01	16	212654	282	3960	93	158	5
CNTN4	CNTN4	ENSG00000144619	152330	protein_coding	Human	3	2.09881	contactin 4 [Source:HGNC Symbol;Acc:HGNC:2174]	37.97	17	959146	699	3057	87	143	6
GRM7	GRM7	ENSG00000196277	2917	protein_coding	Human	3	6.77	glutamate metabotropic receptor 7 [Source:HGNC Symbol;Acc:HGNC:4599]	37.8	15	971532	2736	2960.5	148	80	8
ATG7	ATG7	ENSG00000197548	10533	protein_coding	Human	3	11.2723	autophagy related 7 [Source:HGNC Symbol;Acc:HGNC:16935]	43.27	24	285356	318	589	14	144	5
SLC6A6	SLC6A6	ENSG00000131389	6533	protein_coding	Human	3	14.4026	solute carrier family 6 member 6 [Source:HGNC Symbol;Acc:HGNC:11052]	52.21	12	86773	399	6401	17	134	6
GRIP2	GRIP2	ENSG00000144596	80852	protein_coding	Human	3	14.4891	glutamate receptor interacting protein 2 [Source:HGNC Symbol;Acc:HGNC:23841]	52.35	7	66968	3132	4284	101	458	12
CCDC174	CCDC174	ENSG00000154781	51244	protein_coding	Human	3	14.6517	coiled-coil domain containing 174 [Source:HGNC Symbol;Acc:HGNC:28033]	42.28	6	20913	1030.5	2720	87	1460	8
C3ORF20	C3orf20	ENSG00000131379	84077	protein_coding	Human	3	14.6751	chromosome 3 open reading frame 20 [Source:HGNC Symbol;Acc:HGNC:25320]	44.01	4	97895	2349	2858	111	158	17
EFHB	EFHB	ENSG00000163576	151651	protein_coding	Human	3	19.8795	EF-hand domain family member B [Source:HGNC Symbol;Acc:HGNC:26330]	40.39	7	67553	2112	2389	144	156	9
THRB	THRB	ENSG00000151090	7068	protein_coding	Human	3	24.1172	thyroid hormone receptor beta [Source:HGNC Symbol;Acc:HGNC:11799]	38.87	19	378603	1386	5444	71	3813.5	10
CMC1	CMC1	ENSG00000187118	152100	protein_coding	Human	3	28.2416	C-X9-C motif containing 1 [Source:HGNC Symbol;Acc:HGNC:28783]	35.93	11	83558	231	697	174	141	4
TGFBR2	TGFBR2	ENSG00000163513	7048	protein_coding	Human	3	30.6066	transforming growth factor beta receptor 2 [Source:HGNC Symbol;Acc:HGNC:11773]	40.79	6	87541	1741.5	4530	282	2542	5.5
DCLK3	DCLK3	ENSG00000163673	85443	protein_coding	Human	3	36.7124	doublecortin like kinase 3 [Source:HGNC Symbol;Acc:HGNC:19005]	43.39	3	51927	1947	5344	85	2905	5
CX3CR1	CX3CR1	ENSG00000168329	1524	protein_coding	Human	3	39.2635	C-X3-C motif chemokine receptor 1 [Source:HGNC Symbol;Acc:HGNC:2558]	46.15	6	18240	1068	3128.5	39	1946	2
MOBP	MOBP	ENSG00000168314	4336	protein_coding	Human	3	39.4672	myelin associated oligodendrocyte basic protein [Source:HGNC Symbol;Acc:HGNC:7189]	40.07	14	62281	246	911	65	146	5
KRBOX1	KRBOX1	ENSG00000240747	100506243	protein_coding	Human	3	42.8095	KRAB box domain containing 1 [Source:HGNC Symbol;Acc:HGNC:38708]	43.53	4	133309	387	826	69	144	4.5
CYP8B1	CYP8B1	ENSG00000180432	1582	protein_coding	Human	3	42.856	cytochrome P450 family 8 subfamily B member 1 [Source:HGNC Symbol;Acc:HGNC:2653]	46.71	2	19893	1491	1896	71.5	1220	1.5
CLEC3B	CLEC3B	ENSG00000163815	7123	protein_coding	Human	3	45.0015	C-type lectin domain family 3 member B [Source:HGNC Symbol;Acc:HGNC:11891]	47.72	3	34523	546	752	59	144.5	3
CCR5	CCR5	ENSG00000160791	1234	protein_coding	Human	3	46.3709	C-C motif chemokine receptor 5 [Source:HGNC Symbol;Acc:HGNC:1606]	43.53	2	5352	1059	3450	134	2244	1.5
TRAIP	TRAIP	ENSG00000183763	10293	protein_coding	Human	3	49.8286	TRAF interacting protein [Source:HGNC Symbol;Acc:HGNC:30764]	49.84	11	27973	466	994	110	138	5
CACNA2D3	CACNA2D3	ENSG00000157445	55799	protein_coding	Human	3	54.1225	calcium voltage-gated channel auxiliary subunit alpha2delta 3 [Source:HGNC Symbol;Acc:HGNC:15460]	42.18	12	952010	1560	3296	80	80	28.5
LRTM1	LRTM1	ENSG00000144771	57408	protein_coding	Human	3	54.9182	leucine rich repeats and transmembrane domains 1 [Source:HGNC Symbol;Acc:HGNC:25023]	44.17	2	48857	924	1366	160	176	3
ERC2	ERC2	ENSG00000187672	26059	protein_coding	Human	3	55.5083	ELKS/RAB6-interacting/CAST family member 2 [Source:HGNC Symbol;Acc:HGNC:31922]	40.68	13	960156	2874	3659.5	139	186	3
ATXN7	ATXN7	ENSG00000163635	6314	protein_coding	Human	3	63.8632	ataxin 7 [Source:HGNC Symbol;Acc:HGNC:10560]	41.12	20	140307	2679	2849	98	739	3.5
PRICKLE2	PRICKLE2	ENSG00000163637	166336	protein_coding	Human	3	64.0922	prickle planar cell polarity protein 2 [Source:HGNC Symbol;Acc:HGNC:20340]	41.46	9	353240	2535	7918	39	5180	5
LMOD3	LMOD3	ENSG00000163380	56203	protein_coding	Human	3	69.1061	leiomodin 3 [Source:HGNC Symbol;Acc:HGNC:6649]	40.23	3	16967	1683	2238	91	422	4
ROBO2	ROBO2	ENSG00000185008	6092	protein_coding	Human	3	75.9067	roundabout guidance receptor 2 [Source:HGNC Symbol;Acc:HGNC:10250]	35.65	13	1743269	1695	5393	55	200	6
ROBO1	ROBO1	ENSG00000169855	6091	protein_coding	Human	3	78.5972	roundabout guidance receptor 1 [Source:HGNC Symbol;Acc:HGNC:10249]	35.1	13	1170759	4596	5600	215	162.5	19
GBE1	GBE1	ENSG00000114480	2632	protein_coding	Human	3	81.4897	1,4-alpha-glucan branching enzyme 1 [Source:HGNC Symbol;Acc:HGNC:4180]	35.25	6	271942	2047.5	2513	89.5	588	3.5
GABRR3	GABRR3	ENSG00000183185	200959	protein_coding	Human	3	97.9867	gamma-aminobutyric acid type A receptor subunit rho3 [Source:HGNC Symbol;Acc:HGNC:17969]	38.49	3	48631	1404	1521	1	9	9
OR5K2	OR5K2	ENSG00000231861	402135	protein_coding	Human	3	98.4977	olfactory receptor family 5 subfamily K member 2 [Source:HGNC Symbol;Acc:HGNC:14774]	39.22	1	950	951	951	NA	NA	1
ST3GAL6	ST3GAL6	ENSG00000064225	10402	protein_coding	Human	3	98.7322	ST3 beta-galactoside alpha-2,3-sialyltransferase 6 [Source:HGNC Symbol;Acc:HGNC:18080]	38.88	28	88965	303	1886	82	137	6
DCBLD2	DCBLD2	ENSG00000057019	131566	protein_coding	Human	3	98.7959	discoidin, CUB and LCCL domain containing 2 [Source:HGNC Symbol;Acc:HGNC:24627]	38.59	10	105754	2328	638	88	2509	4.5
GAP43	GAP43	ENSG00000172020	2596	protein_coding	Human	3	115.624	growth associated protein 43 [Source:HGNC Symbol;Acc:HGNC:4140]	38.58	2	97980	825	1901	209	603.5	3.5
LSAMP	LSAMP	ENSG00000185565	4045	protein_coding	Human	3	115.802	limbic system associated membrane protein [Source:HGNC Symbol;Acc:HGNC:6705]	37.2	7	1337026	1017	1561	305	7942	6
IGSF11	IGSF11	ENSG00000144847	152404	protein_coding	Human	3	118.901	immunoglobulin superfamily member 11 [Source:HGNC Symbol;Acc:HGNC:16669]	38.47	10	245511	1221	1952	124.5	1884	7
KALRN	KALRN	ENSG00000160145	8997	protein_coding	Human	3	124.033	kalirin RhoGEF kinase [Source:HGNC Symbol;Acc:HGNC:4814]	42.77	52	692956	648	3059	141.5	237	12.5
RHO	RHO	ENSG00000163914	6010	protein_coding	Human	3	129.529	rhodopsin [Source:HGNC Symbol;Acc:HGNC:10012]	54.98	1	6705	1047	2768	94	1625	5
PLXND1	PLXND1	ENSG00000004399	23129	protein_coding	Human	3	129.555	plexin D1 [Source:HGNC Symbol;Acc:HGNC:9107]	58.3	17	51462	916	654	61	119.5	4
TMCC1	TMCC1	ENSG00000172765	23023	protein_coding	Human	3	129.648	transmembrane and coiled-coil domain family 1 [Source:HGNC Symbol;Acc:HGNC:29116]	39.4	15	245919	1620	5484	82	3687	4
EPHB1	EPHB1	ENSG00000154928	2047	protein_coding	Human	3	134.795	EPH receptor B1 [Source:HGNC Symbol;Acc:HGNC:3392]	44.82	9	465207	846	1496	96	202	5
PRR23B	PRR23B	ENSG00000184814	389151	protein_coding	Human	3	139.019	proline rich 23B [Source:HGNC Symbol;Acc:HGNC:33764]	55.64	1	1895	798	1896	264	832	1
CLSTN2	CLSTN2	ENSG00000158258	64084	protein_coding	Human	3	139.935	calsyntenin 2 [Source:HGNC Symbol;Acc:HGNC:17448]	42.71	2	642212	2868	14202	189	11143	14
TRIM42	TRIM42	ENSG00000155890	287015	protein_coding	Human	3	140.678	tripartite motif containing 42 [Source:HGNC Symbol;Acc:HGNC:19014]	41.69	1	23086	2172	2514	165	175	5
SLC25A36	SLC25A36	ENSG00000114120	55186	protein_coding	Human	3	140.942	solute carrier family 25 member 36 [Source:HGNC Symbol;Acc:HGNC:25554]	35.48	16	39165	399	928.5	159	66	5.5
SLC9A9	SLC9A9	ENSG00000181804	285195	protein_coding	Human	3	143.265	solute carrier family 9 member A9 [Source:HGNC Symbol;Acc:HGNC:20653]	39.27	5	583263	443	591	145	86.5	4
EIF2A	EIF2A	ENSG00000144895	83939	protein_coding	Human	3	150.547	eukaryotic translation initiation factor 2A [Source:HGNC Symbol;Acc:HGNC:3254]	37.63	16	39338	475	817	15	99	7.5
MECOM	MECOM	ENSG00000085276	2122	protein_coding	Human	3	169.083	MDS1 and EVI1 complex locus [Source:HGNC Symbol;Acc:HGNC:3498]	37.45	20	580276	3012	3374	79	188.5	6
CLDN11	CLDN11	ENSG00000013297	5010	protein_coding	Human	3	170.419	claudin 11 [Source:HGNC Symbol;Acc:HGNC:8514]	43.14	7	35865	624	1476	198	1934	3
PARL	PARL	ENSG00000175193	55486	protein_coding	Human	3	183.829	presenilin associated rhomboid like [Source:HGNC Symbol;Acc:HGNC:18253]	41.83	13	55662	528	1507	55	101	8
HTR3C	HTR3C	ENSG00000178084	170572	protein_coding	Human	3	184.053	5-hydroxytryptamine receptor 3C [Source:HGNC Symbol;Acc:HGNC:24003]	49.5	1	7626	1344	1699	33	320	9
DGKG	DGKG	ENSG00000058866	1608	protein_coding	Human	3	186.106	diacylglycerol kinase gamma [Source:HGNC Symbol;Acc:HGNC:2853]	44.7	11	256566	2301	3152	247	852	5
RTP1	RTP1	ENSG00000175077	132112	protein_coding	Human	3	187.197	receptor transporter protein 1 [Source:HGNC Symbol;Acc:HGNC:28580]	50.84	1	3976	792	2214	29	1391	2
LPP	LPP	ENSG00000145012	4026	protein_coding	Human	3	188.153	LIM domain containing preferred translocation partner in lipoma [Source:HGNC Symbol;Acc:HGNC:6679]	39.17	22	737387	453	564	79	16191	4
CPLX1	CPLX1	ENSG00000168993	10815	protein_coding	Human	4	0.784957	complexin 1 [Source:HGNC Symbol;Acc:HGNC:2309]	55.24	4	41172	342	2011	78	1542.5	3.5
CRMP1	CRMP1	ENSG00000072832	1400	protein_coding	Human	4	5.74808	collapsin response mediator protein 1 [Source:HGNC Symbol;Acc:HGNC:2365]	48.99	6	145002	1719	2911	214	976	14
GPR78	GPR78	ENSG00000155269	27201	protein_coding	Human	4	8.55873	G protein-coupled receptor 78 [Source:HGNC Symbol;Acc:HGNC:4528]	53.96	7	61036	786	4944	985	159.5	3
CPZ	CPZ	ENSG00000109625	8532	protein_coding	Human	4	8.59266	carboxypeptidase Z [Source:HGNC Symbol;Acc:HGNC:2333]	58.28	9	27099	879	2464	118	141	4
CC2D2A	CC2D2A	ENSG00000048342	57545	protein_coding	Human	4	15.4699	coiled-coil and C2 domain containing 2A [Source:HGNC Symbol;Acc:HGNC:29253]	40.21	24	131687	2892	4588	33	126	15
LDB2	LDB2	ENSG00000169744	9079	protein_coding	Human	4	16.5015	LIM domain binding 2 [Source:HGNC Symbol;Acc:HGNC:6533]	40.2	16	397137	493	1498	121.5	138	6
DTHD1	DTHD1	ENSG00000197057	401124	protein_coding	Human	4	36.2816	death domain containing 1 [Source:HGNC Symbol;Acc:HGNC:37261]	37.22	6	65895	2406	3203	119.5	960	9
APBB2	APBB2	ENSG00000163697	323	protein_coding	Human	4	40.81	amyloid beta precursor protein binding family B member 2 [Source:HGNC Symbol;Acc:HGNC:582]	42.41	30	406687	586	907	111	474	6
GRXCR1	GRXCR1	ENSG00000215203	389207	protein_coding	Human	4	42.8927	glutaredoxin and cysteine rich domain containing 1 [Source:HGNC Symbol;Acc:HGNC:31673]	37.45	1	137945	873	1545	553	117	4
CORIN	CORIN	ENSG00000145244	10699	protein_coding	Human	4	47.594	corin, serine peptidase [Source:HGNC Symbol;Acc:HGNC:19012]	38.52	11	244107	2817	3200	122	238	14
LNX1	LNX1	ENSG00000072201	84708	protein_coding	Human	4	53.4593	ligand of numb-protein X 1 [Source:HGNC Symbol;Acc:HGNC:6657]	41.42	9	242104	377	877.5	107	1605	4
PDGFRA	PDGFRA	ENSG00000134853	5156	protein_coding	Human	4	54.2293	platelet derived growth factor receptor alpha [Source:HGNC Symbol;Acc:HGNC:8803]	43.66	10	68965	657	2202	55	397	4
KIT	KIT	ENSG00000157404	3815	protein_coding	Human	4	54.6579	KIT proto-oncogene, receptor tyrosine kinase [Source:HGNC Symbol;Acc:HGNC:6342]	40.87	4	82797	2925	3470	76.5	1305	12.5
MAPK10	MAPK10	ENSG00000109339	5602	protein_coding	Human	4	85.99	mitogen-activated protein kinase 10 [Source:HGNC Symbol;Acc:HGNC:6872]	37.37	192	604618	738	2623	114	138	13
MEPE	MEPE	ENSG00000152595	56955	protein_coding	Human	4	87.8214	matrix extracellular phosphoglycoprotein [Source:HGNC Symbol;Acc:HGNC:13361]	38.52	9	25406	1506	2135	58	367	5
SLC9B2	SLC9B2	ENSG00000164038	133308	protein_coding	Human	4	103.02	solute carrier family 9 member B2 [Source:HGNC Symbol;Acc:HGNC:25143]	37.26	11	65961	1348.5	1826	90	151.5	6
ANK2	ANK2	ENSG00000145362	287	protein_coding	Human	4	112.818	ankyrin 2 [Source:HGNC Symbol;Acc:HGNC:493]	37.08	129	566189	5517	8257	143	2261.5	41
MAD2L1	MAD2L1	ENSG00000164109	4085	protein_coding	Human	4	120.056	mitotic arrest deficient 2 like 1 [Source:HGNC Symbol;Acc:HGNC:6763]	37.68	5	11235	273	1277	113	462	3
FAT4	FAT4	ENSG00000196159	79633	protein_coding	Human	4	125.315	FAT atypical cadherin 4 [Source:HGNC Symbol;Acc:HGNC:23109]	34.64	5	178014	9723	12001	537.5	1163	15
SCOC	SCOC	ENSG00000153130	60592	protein_coding	Human	4	140.257	short coiled-coil protein [Source:HGNC Symbol;Acc:HGNC:20335]	40.94	9	128442	249	1864	68	1444	4
CLGN	CLGN	ENSG00000153132	1047	protein_coding	Human	4	140.388	calmegin [Source:HGNC Symbol;Acc:HGNC:2060]	35.86	3	39208	1833	2725	78	769	15
TTC29	TTC29	ENSG00000137473	83894	protein_coding	Human	4	146.707	tetratricopeptide repeat domain 29 [Source:HGNC Symbol;Acc:HGNC:29936]	36.5	8	239265	1092	1886	46	140	9.5
LRBA	LRBA	ENSG00000198589	987	protein_coding	Human	4	150.264	LPS responsive beige-like anchor protein [Source:HGNC Symbol;Acc:HGNC:1742]	36.23	20	751292	5643	9674	218	155	14.5
GPM6A	GPM6A	ENSG00000150625	2823	protein_coding	Human	4	175.633	glycoprotein M6A [Source:HGNC Symbol;Acc:HGNC:4460]	35.77	21	369730	296	579	140.5	1458	5
ASB5	ASB5	ENSG00000164122	140458	protein_coding	Human	4	176.214	ankyrin repeat and SOCS box containing 5 [Source:HGNC Symbol;Acc:HGNC:17180]	36.68	6	63898	843	1036	111.5	1900	5.5
TENM3	TENM3	ENSG00000218336	55714	protein_coding	Human	4	182.144	teneurin transmembrane protein 3 [Source:HGNC Symbol;Acc:HGNC:29944]	38.92	6	659037	4324	1237	74	2672	3.5
ENPP6	ENPP6	ENSG00000164303	133121	protein_coding	Human	4	184.089	ectonucleotide pyrophosphatase/phosphodiesterase 6 [Source:HGNC Symbol;Acc:HGNC:23409]	44.68	4	132524	584	852	75	2470	4.5
SORBS2	SORBS2	ENSG00000154556	8470	protein_coding	Human	4	185.585	sorbin and SH3 domain containing 2 [Source:HGNC Symbol;Acc:HGNC:24098]	40.39	65	371208	301	590	61	321	6
FAT1	FAT1	ENSG00000083857	2195	protein_coding	Human	4	186.588	FAT atypical cadherin 1 [Source:HGNC Symbol;Acc:HGNC:3595]	41.53	12	138928	1465	1578.5	47	230	3
ZFP42	ZFP42	ENSG00000179059	132625	protein_coding	Human	4	187.996	ZFP42 zinc finger protein [Source:HGNC Symbol;Acc:HGNC:30949]	44.58	3	9275	933	2563.5	85	1304	3
TRIML2	TRIML2	ENSG00000179046	205860	protein_coding	Human	4	188.091	tripartite motif family like 2 [Source:HGNC Symbol;Acc:HGNC:26378]	44.16	8	18331	1269	1252	224	99.5	4.5
TRIML1	TRIML1	ENSG00000184108	339976	protein_coding	Human	4	188.139	tripartite motif family like 1 [Source:HGNC Symbol;Acc:HGNC:26698]	47.61	3	8302	1407	1896	117	370	4
AHRR	AHRR	ENSG00000063438	57491	protein_coding	Human	5	0.321714	aryl-hydrocarbon receptor repressor [Source:HGNC Symbol;Acc:HGNC:346]	51.64	11	116577	420	2318	60	2001	4
MED10	MED10	ENSG00000133398	84246	protein_coding	Human	5	6.37187	mediator complex subunit 10 [Source:HGNC Symbol;Acc:HGNC:28760]	45	3	6697	408	1101	63	628	2
TAS2R1	TAS2R1	ENSG00000169777	50834	protein_coding	Human	5	9.62735	taste 2 receptor member 1 [Source:HGNC Symbol;Acc:HGNC:14909]	38.58	3	85031	325.5	604	119.5	1785	2
ROPN1L	ROPN1L	ENSG00000145491	83853	protein_coding	Human	5	10.4415	rhophilin associated tail protein 1 like [Source:HGNC Symbol;Acc:HGNC:24060]	49.76	5	30505	693	1083	288	77	5
CTNND2	CTNND2	ENSG00000169862	1501	protein_coding	Human	5	10.9718	catenin delta 2 [Source:HGNC Symbol;Acc:HGNC:2516]	39.45	17	932610	696	3567	98	161.5	6
DROSHA	DROSHA	ENSG00000113360	29102	protein_coding	Human	5	31.4005	drosha ribonuclease III [Source:HGNC Symbol;Acc:HGNC:17904]	39.75	20	131702	4014	1124	78.5	934	5
PDZD2	PDZD2	ENSG00000133401	23037	protein_coding	Human	5	31.6391	PDZ domain containing 2 [Source:HGNC Symbol;Acc:HGNC:18486]	45.42	12	471801	8520	672	306	2796	3
IL7R	IL7R	ENSG00000168685	3575	protein_coding	Human	5	35.8527	interleukin 7 receptor [Source:HGNC Symbol;Acc:HGNC:6024]	39.18	10	26908	453	626	86	357	3
CAPSL	CAPSL	ENSG00000152611	133690	protein_coding	Human	5	35.9043	calcyphosine like [Source:HGNC Symbol;Acc:HGNC:28375]	41.69	5	34491	627	966	94	247.5	5
UGT3A1	UGT3A1	ENSG00000145626	133688	protein_coding	Human	5	35.951	UDP glycosyltransferase family 3 member A1 [Source:HGNC Symbol;Acc:HGNC:26625]	40.66	7	50022	759	3097	149	482	6
UGT3A2	UGT3A2	ENSG00000168671	167127	protein_coding	Human	5	36.035	UDP glycosyltransferase family 3 member A2 [Source:HGNC Symbol;Acc:HGNC:27266]	41.69	5	36337	415	1476	92	360	6
DDX4	DDX4	ENSG00000152670	54514	protein_coding	Human	5	55.738	DEAD-box helicase 4 [Source:HGNC Symbol;Acc:HGNC:18700]	37.46	14	79140	917	1684	18	124	11.5
ANKRD55	ANKRD55	ENSG00000164512	79722	protein_coding	Human	5	56.0997	ankyrin repeat domain 55 [Source:HGNC Symbol;Acc:HGNC:25681]	41.57	6	133650	1348.5	1518	42.5	354.5	6.5
PDE4D	PDE4D	ENSG00000113448	5144	protein_coding	Human	5	58.969	phosphodiesterase 4D [Source:HGNC Symbol;Acc:HGNC:8783]	37.37	29	1553082	1267	2025	122	154	6
MAST4	MAST4	ENSG00000069020	375449	protein_coding	Human	5	66.5964	microtubule associated serine/threonine kinase family member 4 [Source:HGNC Symbol;Acc:HGNC:19037]	39.2	21	573234	502	628	259	79	5
LHFPL2	LHFPL2	ENSG00000145685	10184	protein_coding	Human	5	78.4852	LHFPL tetraspan subfamily member 2 [Source:HGNC Symbol;Acc:HGNC:6588]	43.31	8	284806	687	4680	154.5	3673.5	3
KCNN2	KCNN2	ENSG00000080709	3781	protein_coding	Human	5	114.056	potassium calcium-activated channel subfamily N member 2 [Source:HGNC Symbol;Acc:HGNC:6291]	37.71	11	440574	696	2091	139	312	7
FSTL4	FSTL4	ENSG00000053108	23105	protein_coding	Human	5	133.196	follistatin like 4 [Source:HGNC Symbol;Acc:HGNC:21389]	46.68	7	416086	2022	2660	113	1632.5	6
DDX46	DDX46	ENSG00000145833	9879	protein_coding	Human	5	134.759	DEAD-box helicase 46 [Source:HGNC Symbol;Acc:HGNC:18681]	42.1	12	96362	1416	3565	159	140.5	7
PSD2	PSD2	ENSG00000146005	84249	protein_coding	Human	5	139.796	pleckstrin and Sec7 domain containing 2 [Source:HGNC Symbol;Acc:HGNC:19092]	51.8	2	48658	2316	4526	108	1991	10
PCDHB4	PCDHB4	ENSG00000081818	56131	protein_coding	Human	5	141.122	protocadherin beta 4 [Source:HGNC Symbol;Acc:HGNC:8689]	45.69	2	3805	2388	2506	180	1236	1.5
PCDHB5	PCDHB5	ENSG00000113209	26167	protein_coding	Human	5	141.135	protocadherin beta 5 [Source:HGNC Symbol;Acc:HGNC:8690]	49.68	2	3409	743	869	64	792	1.5
PCDHB16	PCDHB16	ENSG00000272674	57717	protein_coding	Human	5	141.182	protocadherin beta 16 [Source:HGNC Symbol;Acc:HGNC:14546]	47.47	2	3839	666	894	172	1335	1.5
PCDHB13	PCDHB13	ENSG00000187372	56123	protein_coding	Human	5	141.214	protocadherin beta 13 [Source:HGNC Symbol;Acc:HGNC:8684]	47.07	1	5060	2397	5061	204	2458	1
PCDHB15	PCDHB15	ENSG00000113248	56121	protein_coding	Human	5	141.245	protocadherin beta 15 [Source:HGNC Symbol;Acc:HGNC:8686]	47.92	2	3970	388	572	183	1422	1.5
ZNF300	ZNF300	ENSG00000145908	91975	protein_coding	Human	5	150.894	zinc finger protein 300 [Source:HGNC Symbol;Acc:HGNC:13091]	36.58	5	10591	1815	3258	113	1031	6
FAT2	FAT2	ENSG00000086570	2196	protein_coding	Human	5	151.504	FAT atypical cadherin 2 [Source:HGNC Symbol;Acc:HGNC:3596]	46.28	2	87239	13050	14710	92.5	1471.5	17.5
SPARC	SPARC	ENSG00000113140	6678	protein_coding	Human	5	151.661	secreted protein acidic and cysteine rich [Source:HGNC Symbol;Acc:HGNC:11219]	47.82	9	25879	345	576	64	2474	5
GLRA1	GLRA1	ENSG00000145888	2741	protein_coding	Human	5	151.823	glycine receptor alpha 1 [Source:HGNC Symbol;Acc:HGNC:4326]	41.69	4	102338	114	1555	286	146	8.5
NMUR2	NMUR2	ENSG00000132911	56923	protein_coding	Human	5	152.392	neuromedin U receptor 2 [Source:HGNC Symbol;Acc:HGNC:16454]	37.97	2	41822	1248	2059	165	644	4
GRIA1	GRIA1	ENSG00000155511	2890	protein_coding	Human	5	153.49	glutamate ionotropic receptor AMPA type subunit 1 [Source:HGNC Symbol;Acc:HGNC:4571]	41.18	13	324254	2721	2947	72	384	11
GALNT10	GALNT10	ENSG00000164574	55568	protein_coding	Human	5	154.191	polypeptide N-acetylgalactosaminyltransferase 10 [Source:HGNC Symbol;Acc:HGNC:19873]	44.29	10	230254	609	4359	132	185	5.5
GABRB2	GABRB2	ENSG00000145864	2561	protein_coding	Human	5	161.288	gamma-aminobutyric acid type A receptor subunit beta2 [Source:HGNC Symbol;Acc:HGNC:4082]	35.96	18	260615	1236	2470	140	244	7.5
SLIT3	SLIT3	ENSG00000184347	6586	protein_coding	Human	5	168.662	slit guidance ligand 3 [Source:HGNC Symbol;Acc:HGNC:11087]	45.01	8	639406	4572	4895	250.5	4713	11
GPRIN1	GPRIN1	ENSG00000169258	114787	protein_coding	Human	5	176.596	G protein regulated inducer of neurite outgrowth 1 [Source:HGNC Symbol;Acc:HGNC:24835]	55.41	1	14354	3027	4234	99.5	1005	2
HK3	HK3	ENSG00000160883	3101	protein_coding	Human	5	176.881	hexokinase 3 [Source:HGNC Symbol;Acc:HGNC:4925]	54.27	6	18477	321	547	52	83	4
MXD3	MXD3	ENSG00000213347	83463	protein_coding	Human	5	177.301	MAX dimerization protein 3 [Source:HGNC Symbol;Acc:HGNC:14008]	58.63	9	11296	601.5	861	64.5	341.5	5
N4BP3	N4BP3	ENSG00000145911	23138	protein_coding	Human	5	178.114	NEDD4 binding protein 3 [Source:HGNC Symbol;Acc:HGNC:29852]	60.58	1	12549	1635	5985	134	4079	5
MYLK4	MYLK4	ENSG00000145949	340156	protein_coding	Human	6	2.66363	myosin light chain kinase family member 4 [Source:HGNC Symbol;Acc:HGNC:27972]	42.6	2	87293	1167	5754	111	2143	12.5
ADTRP	ADTRP	ENSG00000111863	84830	protein_coding	Human	6	11.7121	androgen dependent TFPI regulating protein [Source:HGNC Symbol;Acc:HGNC:21214]	43.46	10	94992	504	817	114	122	5
PHACTR1	PHACTR1	ENSG00000112137	221692	protein_coding	Human	6	12.7166	phosphatase and actin regulator 1 [Source:HGNC Symbol;Acc:HGNC:20990]	41.18	16	571289	1743	2447	82	758	8.5
JARID2	JARID2	ENSG00000008083	3720	protein_coding	Human	6	15.2461	jumonji and AT-rich interaction domain containing 2 [Source:HGNC Symbol;Acc:HGNC:6196]	43.92	3	275973	3225	5595	138	1789	18
ATXN1	ATXN1	ENSG00000124788	6310	protein_coding	Human	6	16.2991	ataxin 1 [Source:HGNC Symbol;Acc:HGNC:10548]	41.86	15	462379	2448	10557	127	7216	4
NHLRC1	NHLRC1	ENSG00000187566	378884	protein_coding	Human	6	18.1204	NHL repeat containing E3 ubiquitin protein ligase 1 [Source:HGNC Symbol;Acc:HGNC:21576]	52.28	1	2237	1188	2238	70	978	1
PACSIN1	PACSIN1	ENSG00000124507	29993	protein_coding	Human	6	34.4661	protein kinase C and casein kinase substrate in neurons 1 [Source:HGNC Symbol;Acc:HGNC:8570]	51.35	7	69168	1335	4286	128	2691	10
TULP1	TULP1	ENSG00000112041	7287	protein_coding	Human	6	35.4979	TUB like protein 1 [Source:HGNC Symbol;Acc:HGNC:12423]	53.74	8	15022	1623	1941	13.5	452	6
CDKN1A	CDKN1A	ENSG00000124762	1026	protein_coding	Human	6	36.6765	cyclin dependent kinase inhibitor 1A [Source:HGNC Symbol;Acc:HGNC:1784]	54.41	8	10877	495	2103	32.5	1536	3
HMGCLL1	HMGCLL1	ENSG00000146151	54511	protein_coding	Human	6	55.4344	3-hydroxymethyl-3-methylglutaryl-CoA lyase like 1 [Source:HGNC Symbol;Acc:HGNC:21359]	34.36	9	144824	162	2445	117	136.5	8
BMP5	BMP5	ENSG00000112175	653	protein_coding	Human	6	55.7537	bone morphogenetic protein 5 [Source:HGNC Symbol;Acc:HGNC:1072]	34.1	1	121937	1365	3970	724	1879	7
DST	DST	ENSG00000151914	667	protein_coding	Human	6	56.458	dystonin [Source:HGNC Symbol;Acc:HGNC:1090]	38.08	41	496843	7151	3351.5	153	944	7
BEND6	BEND6	ENSG00000151917	221336	protein_coding	Human	6	56.9551	BEN domain containing 6 [Source:HGNC Symbol;Acc:HGNC:20871]	38.46	4	72239	390	2568	99	1264	5
SLC17A5	SLC17A5	ENSG00000119899	26503	protein_coding	Human	6	73.5934	solute carrier family 17 member 5 [Source:HGNC Symbol;Acc:HGNC:10933]	42.17	2	60613	1488	3292	105	1697	8
FYN	FYN	ENSG00000010810	2534	protein_coding	Human	6	111.66	FYN proto-oncogene, Src family tyrosine kinase [Source:HGNC Symbol;Acc:HGNC:4037]	42.42	29	213120	459	864	69	931	6
RFPL4B	RFPL4B	ENSG00000251258	442247	protein_coding	Human	6	112.347	ret finger protein like 4B [Source:HGNC Symbol;Acc:HGNC:33264]	40.1	1	3964	792	1898	104	793	3
HECA	HECA	ENSG00000112406	51696	protein_coding	Human	6	139.135	hdc homolog, cell cycle regulator [Source:HGNC Symbol;Acc:HGNC:21041]	41.8	1	45722	1632	5646	316	3696	4
NMBR	NMBR	ENSG00000135577	4829	protein_coding	Human	6	142.058	neuromedin B receptor [Source:HGNC Symbol;Acc:HGNC:7843]	35.55	2	88792	1173	3079	370	1163	3.5
ESR1	ESR1	ENSG00000091831	2099	protein_coding	Human	6	151.657	estrogen receptor 1 [Source:HGNC Symbol;Acc:HGNC:3467]	39.66	15	472928	1005	3335	164	214.5	4
ZDHHC14	ZDHHC14	ENSG00000175048	79683	protein_coding	Human	6	157.381	zinc finger DHHC-type palmitoyltransferase 14 [Source:HGNC Symbol;Acc:HGNC:20341]	45.59	9	297024	370	2408.5	859.5	109	6
SYTL3	SYTL3	ENSG00000164674	94120	protein_coding	Human	6	158.65	synaptotagmin like 3 [Source:HGNC Symbol;Acc:HGNC:15587]	46.02	4	114862	1833	2692	89	266	17
PNLDC1	PNLDC1	ENSG00000146453	154197	protein_coding	Human	6	159.8	PARN like, ribonuclease domain containing 1 [Source:HGNC Symbol;Acc:HGNC:21185]	48.03	7	20455	120	1921	39.5	98	9
AGPAT4	AGPAT4	ENSG00000026652	56895	protein_coding	Human	6	161.13	1-acylglycerol-3-phosphate O-acyltransferase 4 [Source:HGNC Symbol;Acc:HGNC:20885]	45.36	6	144094	402	6888.5	88	157	5
C6ORF118	C6orf118	ENSG00000112539	168090	protein_coding	Human	6	165.28	chromosome 6 open reading frame 118 [Source:HGNC Symbol;Acc:HGNC:21233]	41.12	3	29941	1410	1822	18	392	5
RPS6KA2	RPS6KA2	ENSG00000071242	6196	protein_coding	Human	6	166.409	ribosomal protein S6 kinase A2 [Source:HGNC Symbol;Acc:HGNC:10431]	46.48	13	497087	1935	1204	116	1529	8
PDGFA	PDGFA	ENSG00000197461	5154	protein_coding	Human	7	0.497258	platelet derived growth factor subunit A [Source:HGNC Symbol;Acc:HGNC:8799]	60.14	6	23038	604.5	1308	364	167.5	5
UNCX	UNCX	ENSG00000164853	340260	protein_coding	Human	7	1.23287	UNC homeobox [Source:HGNC Symbol;Acc:HGNC:33194]	67.18	1	4454	1596	2091	145	348	3
INTS1	INTS1	ENSG00000164880	26173	protein_coding	Human	7	1.47028	integrator complex subunit 1 [Source:HGNC Symbol;Acc:HGNC:24555]	63.53	8	34112	6573	828	53	299	4
PSMG3	PSMG3	ENSG00000157778	84262	protein_coding	Human	7	1.56733	proteasome assembly chaperone 3 [Source:HGNC Symbol;Acc:HGNC:22420]	57.73	3	3673	369	1007	36	346	3
MAD1L1	MAD1L1	ENSG00000002822	8379	protein_coding	Human	7	1.81579	mitotic arrest deficient 1 like 1 [Source:HGNC Symbol;Acc:HGNC:6762]	55.65	23	417450	1881	831	102	275	4
SNX8	SNX8	ENSG00000106266	29886	protein_coding	Human	7	2.25177	sorting nexin 8 [Source:HGNC Symbol;Acc:HGNC:14972]	51.46	9	102548	481	634	87	3285	5
SDK1	SDK1	ENSG00000146555	221935	protein_coding	Human	7	3.30125	sidekick cell adhesion molecule 1 [Source:HGNC Symbol;Acc:HGNC:19307]	43.12	10	967748	6642	3113	334	2319	5
RNF216	RNF216	ENSG00000011275	54476	protein_coding	Human	7	5.62005	ring finger protein 216 [Source:HGNC Symbol;Acc:HGNC:21698]	45.52	9	161649	981	3104	73.5	135	5
TMEM196	TMEM196	ENSG00000173452	256130	protein_coding	Human	7	19.7193	transmembrane protein 196 [Source:HGNC Symbol;Acc:HGNC:22431]	35.09	5	54302	336	775	56	350	5
MACC1	MACC1	ENSG00000183742	346389	protein_coding	Human	7	20.1347	MET transcriptional regulator MACC1 [Source:HGNC Symbol;Acc:HGNC:30215]	36.44	5	82749	2559	2994	74.5	320	5
ABCB5	ABCB5	ENSG00000004846	340273	protein_coding	Human	7	20.6157	ATP binding cassette subfamily B member 5 [Source:HGNC Symbol;Acc:HGNC:46]	37.72	6	161371	670.5	2247	117.5	1060	7
IGF2BP3	IGF2BP3	ENSG00000136231	10643	protein_coding	Human	7	23.3102	insulin like growth factor 2 mRNA binding protein 3 [Source:HGNC Symbol;Acc:HGNC:28868]	41.63	18	160282	246	2126	122	132.5	5
HOXA3	HOXA3	ENSG00000105997	3200	protein_coding	Human	7	27.1062	homeobox A3 [Source:HGNC Symbol;Acc:HGNC:5104]	50.31	6	46399	1332	2763	119	904	4
TRIL	TRIL	ENSG00000255690	9865	protein_coding	Human	7	28.9534	TLR4 interactor with leucine rich repeats [Source:HGNC Symbol;Acc:HGNC:22200]	56.85	1	4972	2436	4973	283	2252	1
ELMO1	ELMO1	ENSG00000155849	9844	protein_coding	Human	7	36.8529	engulfment and cell motility 1 [Source:HGNC Symbol;Acc:HGNC:16286]	41.67	19	596317	580	881	90	246.5	6
C7ORF25	C7orf25	ENSG00000136197	79020	protein_coding	Human	7	42.9087	chromosome 7 open reading frame 25 [Source:HGNC Symbol;Acc:HGNC:21703]	47.71	5	3579	1266	1743	29	359	2
MRPL32	MRPL32	ENSG00000106591	64983	protein_coding	Human	7	42.9324	mitochondrial ribosomal protein L32 [Source:HGNC Symbol;Acc:HGNC:14035]	40.68	4	16582	324	859	10	305	3
HECW1	HECW1	ENSG00000002746	23072	protein_coding	Human	7	43.1126	HECT, C2 and WW domain containing E3 ubiquitin protein ligase 1 [Source:HGNC Symbol;Acc:HGNC:22195]	42.03	11	453372	4770	4028.5	234	2099.5	3
TNS3	TNS3	ENSG00000136205	64759	protein_coding	Human	7	47.2752	tensin 3 [Source:HGNC Symbol;Acc:HGNC:21616]	48.46	12	307404	753	1161	52	35	7.5
PKD1L1	PKD1L1	ENSG00000158683	168507	protein_coding	Human	7	47.7402	polycystin 1 like 1, transient receptor potential channel interacting [Source:HGNC Symbol;Acc:HGNC:18053]	44.1	5	208264	1309	1871	25	528	7
GRB10	GRB10	ENSG00000106070	2887	protein_coding	Human	7	50.5901	growth factor receptor bound protein 10 [Source:HGNC Symbol;Acc:HGNC:4564]	45.52	26	203399	1611	3294	87	156	15.5
EGFR	EGFR	ENSG00000146648	1956	protein_coding	Human	7	55.019	epidermal growth factor receptor [Source:HGNC Symbol;Acc:HGNC:3236]	44.57	10	192611	2118	2555.5	245	401	13
GTF2IRD1	GTF2IRD1	ENSG00000006704	9569	protein_coding	Human	7	74.4538	GTF2I repeat domain containing 1 [Source:HGNC Symbol;Acc:HGNC:4661]	52.72	7	148815	2880	3315	105.5	170.5	26
GTF2I	GTF2I	ENSG00000263001	2969	protein_coding	Human	7	74.6502	general transcription factor IIi [Source:HGNC Symbol;Acc:HGNC:4659]	43.08	23	110461	2934	3140.5	62	146.5	4
HSPB1	HSPB1	ENSG00000106211	3315	protein_coding	Human	7	76.3027	heat shock protein family B (small) member 1 [Source:HGNC Symbol;Acc:HGNC:5246]	63.65	19	1622	474	777	39	183.5	3
MAGI2	MAGI2	ENSG00000187391	9863	protein_coding	Human	7	78.0171	membrane associated guanylate kinase, WW and PDZ domain containing 2 [Source:HGNC Symbol;Acc:HGNC:18957]	36.83	43	1436612	1668	3316	73	219	4
SEMA3D	SEMA3D	ENSG00000153993	223117	protein_coding	Human	7	84.9956	semaphorin 3D [Source:HGNC Symbol;Acc:HGNC:10726]	34.17	4	191503	1609.5	1605	131	2127.5	10
RUNDC3B	RUNDC3B	ENSG00000105784	154661	protein_coding	Human	7	87.6275	RUN domain containing 3B [Source:HGNC Symbol;Acc:HGNC:30286]	35.67	9	204748	1371	2020	369	483	7
GTPBP10	GTPBP10	ENSG00000105793	85865	protein_coding	Human	7	90.3352	GTP binding protein 10 [Source:HGNC Symbol;Acc:HGNC:25106]	38.02	12	56230	351	775	76	75	7
SAMD9	SAMD9	ENSG00000205413	54809	protein_coding	Human	7	93.0995	sterile alpha motif domain containing 9 [Source:HGNC Symbol;Acc:HGNC:1348]	37.75	3	18510	4770	6754	99	1811.5	2
HEPACAM2	HEPACAM2	ENSG00000188175	253012	protein_coding	Human	7	93.1885	HEPACAM family member 2 [Source:HGNC Symbol;Acc:HGNC:27364]	35.82	5	37935	1378.5	2060	36	660	9
PEG10	PEG10	ENSG00000242265	23089	protein_coding	Human	7	94.6563	paternally expressed 10 [Source:HGNC Symbol;Acc:HGNC:14005]	43.22	9	13370	1665	4489.5	196	4009	3
PON1	PON1	ENSG00000005421	5444	protein_coding	Human	7	95.2977	paraoxonase 1 [Source:HGNC Symbol;Acc:HGNC:9204]	40.31	4	26856	234	1058	28	128	6.5
BHLHA15	BHLHA15	ENSG00000180535	168620	protein_coding	Human	7	98.2114	basic helix-loop-helix family member a15 [Source:HGNC Symbol;Acc:HGNC:22265]	63.65	2	4018	570	3262	55	1328	1.5
TRIP6	TRIP6	ENSG00000087077	7205	protein_coding	Human	7	100.867	thyroid hormone receptor interactor 6 [Source:HGNC Symbol;Acc:HGNC:12311]	56.08	9	6067	243	992	110	131	6
VGF	VGF	ENSG00000128564	7425	protein_coding	Human	7	101.163	VGF nerve growth factor inducible [Source:HGNC Symbol;Acc:HGNC:12684]	68.15	3	3060	1491	2049.5	73.5	479	2
SRPK2	SRPK2	ENSG00000135250	6733	protein_coding	Human	7	105.111	SRSF protein kinase 2 [Source:HGNC Symbol;Acc:HGNC:11306]	41.06	15	288604	654	913	72.5	234	6
LSMEM1	LSMEM1	ENSG00000181016	286006	protein_coding	Human	7	112.481	leucine rich single-pass membrane protein 1 [Source:HGNC Symbol;Acc:HGNC:22036]	40.22	5	10209	396	819	115	160	4
SPAM1	SPAM1	ENSG00000106304	6677	protein_coding	Human	7	123.925	sperm adhesion molecule 1 [Source:HGNC Symbol;Acc:HGNC:11217]	36.42	7	46177	1530	2095.5	113	76	5
CPA2	CPA2	ENSG00000158516	1358	protein_coding	Human	7	130.267	carboxypeptidase A2 [Source:HGNC Symbol;Acc:HGNC:2297]	44.64	4	22935	549	803	12	74	7.5
CPA4	CPA4	ENSG00000128510	51200	protein_coding	Human	7	130.293	carboxypeptidase A4 [Source:HGNC Symbol;Acc:HGNC:15740]	46.73	11	31046	954	568	36	1503	6
CPA1	CPA1	ENSG00000091704	1357	protein_coding	Human	7	130.38	carboxypeptidase A1 [Source:HGNC Symbol;Acc:HGNC:2296]	56.16	9	7775	808	1062	81	99	6
TSGA13	TSGA13	ENSG00000213265	114960	protein_coding	Human	7	130.669	testis specific 13 [Source:HGNC Symbol;Acc:HGNC:12369]	42.84	4	18789	828	1633	149	367.5	7
KLF14	KLF14	ENSG00000266265	136259	protein_coding	Human	7	130.731	Kruppel like factor 14 [Source:HGNC Symbol;Acc:HGNC:23025]	56.14	1	3510	972	3511	173	2364	1
SLC35B4	SLC35B4	ENSG00000205060	84912	protein_coding	Human	7	134.289	solute carrier family 35 member B4 [Source:HGNC Symbol;Acc:HGNC:20584]	40.4	4	27598	399	1379	151	109	8.5
AKR1B15	AKR1B15	ENSG00000227471	441282	protein_coding	Human	7	134.549	aldo-keto reductase family 1 member B15 [Source:HGNC Symbol;Acc:HGNC:37281]	45.52	4	30765	1035	1641	131	322	10
PTN	PTN	ENSG00000105894	5764	protein_coding	Human	7	137.227	pleiotrophin [Source:HGNC Symbol;Acc:HGNC:9630]	38.23	2	116433	501	1599	147	678	5.5
CREB3L2	CREB3L2	ENSG00000182158	64764	protein_coding	Human	7	137.875	cAMP responsive element binding protein 3 like 2 [Source:HGNC Symbol;Acc:HGNC:23720]	43.66	8	127107	543	2360	160	136	4.5
AKR1D1	AKR1D1	ENSG00000122787	6718	protein_coding	Human	7	138.002	aldo-keto reductase family 1 member D1 [Source:HGNC Symbol;Acc:HGNC:388]	39.26	6	115981	873	1236	55	1323	8
CLEC2L	CLEC2L	ENSG00000236279	154790	protein_coding	Human	7	139.524	C-type lectin domain family 2 member L [Source:HGNC Symbol;Acc:HGNC:21969]	50.4	3	21300	645	1531	242	642	4
TMEM178B	TMEM178B	ENSG00000261115	100507421	protein_coding	Human	7	141.074	transmembrane protein 178B [Source:HGNC Symbol;Acc:HGNC:44112]	43.29	3	406316	882	10552	162	9593	4
PRSS37	PRSS37	ENSG00000165076	136242	protein_coding	Human	7	141.836	serine protease 37 [Source:HGNC Symbol;Acc:HGNC:29211]	41.54	4	5187	207	1239	31	136	5.5
OR9A4	OR9A4	ENSG00000258083	130075	protein_coding	Human	7	141.916	olfactory receptor family 9 subfamily A member 4 [Source:HGNC Symbol;Acc:HGNC:15095]	42.8	2	4226	945	2018	58	446	1.5
CLEC5A	CLEC5A	ENSG00000258227	23601	protein_coding	Human	7	141.927	C-type lectin domain containing 5A [Source:HGNC Symbol;Acc:HGNC:2054]	40.03	7	19650	468	1420	76	445	5
ZNF777	ZNF777	ENSG00000196453	27153	protein_coding	Human	7	149.431	zinc finger protein 777 [Source:HGNC Symbol;Acc:HGNC:22213]	47.28	1	29699	2496	3172	130.5	412	6
ZNF862	ZNF862	ENSG00000106479	643641	protein_coding	Human	7	149.838	zinc finger protein 862 [Source:HGNC Symbol;Acc:HGNC:34519]	48.91	6	29104	279	594	104	3194	2.5
DNAJB6	DNAJB6	ENSG00000105993	10049	protein_coding	Human	7	157.335	DnaJ heat shock protein family (Hsp40) member B6 [Source:HGNC Symbol;Acc:HGNC:14888]	48.15	18	82058	437	876	89	677	6.5
ESYT2	ESYT2	ENSG00000117868	57488	protein_coding	Human	7	158.731	extended synaptotagmin 2 [Source:HGNC Symbol;Acc:HGNC:22211]	43.39	7	99258	2601	5902	90	3209	22
MTMR7	MTMR7	ENSG00000003987	9108	protein_coding	Human	8	17.2968	myotubularin related protein 7 [Source:HGNC Symbol;Acc:HGNC:7454]	40.26	9	116734	993	739	34	133	5
SLC7A2	SLC7A2	ENSG00000003989	6542	protein_coding	Human	8	17.4971	solute carrier family 7 member 2 [Source:HGNC Symbol;Acc:HGNC:11060]	40.13	6	73485	2073	7560	46	5414	12
PDGFRL	PDGFRL	ENSG00000104213	5157	protein_coding	Human	8	17.5764	platelet derived growth factor receptor like [Source:HGNC Symbol;Acc:HGNC:8805]	44.54	4	67638	1128	1508	116	336.5	5
ASAH1	ASAH1	ENSG00000104763	427	protein_coding	Human	8	18.056	N-acylsphingosine amidohydrolase 1 [Source:HGNC Symbol;Acc:HGNC:735]	40.73	68	29006	225	2048	62	86	9
PPP2R2A	PPP2R2A	ENSG00000221914	5520	protein_coding	Human	8	26.2915	protein phosphatase 2 regulatory subunit Balpha [Source:HGNC Symbol;Acc:HGNC:9304]	37.6	28	81172	399	830	97	112	6
DPYSL2	DPYSL2	ENSG00000092964	1808	protein_coding	Human	8	26.514	dihydropyrimidinase like 2 [Source:HGNC Symbol;Acc:HGNC:3014]	44.97	8	144147	1665	2130	128	2468	4.5
PTK2B	PTK2B	ENSG00000120899	2185	protein_coding	Human	8	27.3115	protein tyrosine kinase 2 beta [Source:HGNC Symbol;Acc:HGNC:9612]	46.91	17	147909	2904	818	87	878	5
PNOC	PNOC	ENSG00000168081	5368	protein_coding	Human	8	28.317	prepronociceptin [Source:HGNC Symbol;Acc:HGNC:9163]	47.01	4	26369	463	1007	56.5	227.5	3
RGS20	RGS20	ENSG00000147509	8601	protein_coding	Human	8	53.8518	regulator of G protein signaling 20 [Source:HGNC Symbol;Acc:HGNC:14600]	42.33	10	107508	369	1559	104	837	4
PLAG1	PLAG1	ENSG00000181690	5324	protein_coding	Human	8	56.1609	PLAG1 zinc finger [Source:HGNC Symbol;Acc:HGNC:9045]	38.74	5	50415	1503	1899	110	2738	3
KCNB2	KCNB2	ENSG00000182674	9312	protein_coding	Human	8	72.5372	potassium voltage-gated channel subfamily B member 2 [Source:HGNC Symbol;Acc:HGNC:6232]	38.9	1	401124	2736	3748	376	257	3
STAU2	STAU2	ENSG00000040341	27067	protein_coding	Human	8	73.4204	staufen double-stranded RNA binding protein 2 [Source:HGNC Symbol;Acc:HGNC:11371]	38.25	29	327339	1197	1746	65	392.5	7
PTDSS1	PTDSS1	ENSG00000156471	9791	protein_coding	Human	8	96.2619	phosphatidylserine synthase 1 [Source:HGNC Symbol;Acc:HGNC:9587]	43.65	6	75093	327	2366	95.5	112	8
SDC2	SDC2	ENSG00000169439	6383	protein_coding	Human	8	96.4938	syndecan 2 [Source:HGNC Symbol;Acc:HGNC:10659]	41.32	8	117977	519	677	51.5	588	5
RNF19A	RNF19A	ENSG00000034677	25897	protein_coding	Human	8	100.257	ring finger protein 19A, RBR E3 ubiquitin protein ligase [Source:HGNC Symbol;Acc:HGNC:13432]	38.61	15	79158	470	612	92	1491.5	3
ODF1	ODF1	ENSG00000155087	4956	protein_coding	Human	8	102.552	outer dense fiber of sperm tails 1 [Source:HGNC Symbol;Acc:HGNC:8113]	43.79	2	9429	442.5	697	120	132.5	2
OXR1	OXR1	ENSG00000164830	55074	protein_coding	Human	8	106.27	oxidation resistance 1 [Source:HGNC Symbol;Acc:HGNC:15822]	36.67	19	482550	651	2007	134	242	6
TRHR	TRHR	ENSG00000174417	7201	protein_coding	Human	8	109.087	thyrotropin releasing hormone receptor [Source:HGNC Symbol;Acc:HGNC:12299]	37.64	2	34980	1197	3694	88	1118.5	2.5
CSMD3	CSMD3	ENSG00000164796	114788	protein_coding	Human	8	112.223	CUB and Sushi multiple domains 3 [Source:HGNC Symbol;Acc:HGNC:19291]	33.74	10	1214011	11004	12485	82	1840	9
SLC30A8	SLC30A8	ENSG00000164756	169026	protein_coding	Human	8	116.95	solute carrier family 30 member 8 [Source:HGNC Symbol;Acc:HGNC:20303]	38.63	9	226441	963	1393	75	4032	5
OC90	OC90	ENSG00000253117	729330	protein_coding	Human	8	132.024	otoconin 90 [Source:HGNC Symbol;Acc:HGNC:8100]	45.22	1	35166	1434	1788	43.5	264	14
HHLA1	HHLA1	ENSG00000132297	10086	protein_coding	Human	8	132.061	HERV-H LTR-associating 1 [Source:HGNC Symbol;Acc:HGNC:4904]	42.77	4	49673	1632	2369	42	650	16.5
KCNQ3	KCNQ3	ENSG00000184156	3786	protein_coding	Human	8	132.121	potassium voltage-gated channel subfamily Q member 3 [Source:HGNC Symbol;Acc:HGNC:6297]	43.58	8	360236	960	3132.5	41	131	15
TG	TG	ENSG00000042832	7038	protein_coding	Human	8	132.867	thyroglobulin [Source:HGNC Symbol;Acc:HGNC:11764]	45.9	20	267945	442	5065	42	134	4.5
ZFAT	ZFAT	ENSG00000066827	57623	protein_coding	Human	8	134.478	zinc finger and AT-hook domain containing [Source:HGNC Symbol;Acc:HGNC:19899]	44.79	17	235261	2997	4594	123	149	8
DENND3	DENND3	ENSG00000105339	22898	protein_coding	Human	8	141.117	DENN domain containing 3 [Source:HGNC Symbol;Acc:HGNC:29134]	51.59	22	78530	747	1700	88	899	4
SLC45A4	SLC45A4	ENSG00000022567	57210	protein_coding	Human	8	141.207	solute carrier family 45 member 4 [Source:HGNC Symbol;Acc:HGNC:29196]	52.64	6	101139	2154	3546	222	4397	5.5
EXOSC4	EXOSC4	ENSG00000178896	54512	protein_coding	Human	8	144.079	exosome component 4 [Source:HGNC Symbol;Acc:HGNC:18189]	58.67	3	2000	738	842	80	49.5	3
PLGRKT	PLGRKT	ENSG00000107020	55848	protein_coding	Human	9	5.35797	plasminogen receptor with a C-terminal lysine [Source:HGNC Symbol;Acc:HGNC:23633]	39.9	4	79954	444	981	125	267	4.5
PDCD1LG2	PDCD1LG2	ENSG00000197646	80380	protein_coding	Human	9	5.51053	programmed cell death 1 ligand 2 [Source:HGNC Symbol;Acc:HGNC:18731]	40.55	1	60751	822	2432	142.5	1322	7
EXOSC3	EXOSC3	ENSG00000107371	51010	protein_coding	Human	9	37.7592	exosome component 3 [Source:HGNC Symbol;Acc:HGNC:17944]	40.9	11	72883	495	1813	19	371	4
TLE4	TLE4	ENSG00000106829	7091	protein_coding	Human	9	79.5718	TLE family member 4, transcriptional corepressor [Source:HGNC Symbol;Acc:HGNC:11840]	39.28	28	155109	674	2814	188.5	147	5.5
GAS1	GAS1	ENSG00000180447	2619	protein_coding	Human	9	86.9444	growth arrest specific 1 [Source:HGNC Symbol;Acc:HGNC:4165]	59.68	1	3144	1038	3145	726	1379	1
PTCH1	PTCH1	ENSG00000185920	5727	protein_coding	Human	9	95.443	patched 1 [Source:HGNC Symbol;Acc:HGNC:9585]	47.49	24	74077	552	1037	188	174	5
ZNF782	ZNF782	ENSG00000196597	158431	protein_coding	Human	9	96.8163	zinc finger protein 782 [Source:HGNC Symbol;Acc:HGNC:33110]	38.74	7	59354	1357.5	932	158	1292	5
TBC1D2	TBC1D2	ENSG00000095383	55357	protein_coding	Human	9	98.199	TBC1 domain family member 2 [Source:HGNC Symbol;Acc:HGNC:18026]	48.96	6	56638	2583	3110	107	354	12.5
NR4A3	NR4A3	ENSG00000119508	8013	protein_coding	Human	9	99.8219	nuclear receptor subfamily 4 group A member 3 [Source:HGNC Symbol;Acc:HGNC:7982]	42.99	4	45036	1881	5604	173	3023	7.5
SLC44A1	SLC44A1	ENSG00000070214	23446	protein_coding	Human	9	105.245	solute carrier family 44 member 1 [Source:HGNC Symbol;Acc:HGNC:18798]	38.86	7	194549	1974	9640	246	7433	16
COL27A1	COL27A1	ENSG00000196739	85301	protein_coding	Human	9	114.156	collagen type XXVII alpha 1 chain [Source:HGNC Symbol;Acc:HGNC:22986]	52.26	8	156974	1456	5329	413	53	4.5
TNFSF8	TNFSF8	ENSG00000106952	944	protein_coding	Human	9	114.893	TNF superfamily member 8 [Source:HGNC Symbol;Acc:HGNC:11938]	42.47	3	37252	600	1523	289	1760	4
PAPPA	PAPPA	ENSG00000182752	5069	protein_coding	Human	9	116.154	pappalysin 1 [Source:HGNC Symbol;Acc:HGNC:8602]	42.35	3	248530	4884	10971	381	5704	4
GSN	GSN	ENSG00000148180	2934	protein_coding	Human	9	121.208	gelsolin [Source:HGNC Symbol;Acc:HGNC:4620]	46.87	15	125049	2196	2657	87.5	134	12
LHX2	LHX2	ENSG00000106689	9355	protein_coding	Human	9	124.002	LIM homeobox 2 [Source:HGNC Symbol;Acc:HGNC:6594]	51.83	4	31631	440	1266	27	384.5	4.5
USP20	USP20	ENSG00000136878	10868	protein_coding	Human	9	129.835	ubiquitin specific peptidase 20 [Source:HGNC Symbol;Acc:HGNC:12619]	52.14	9	47130	2745	4293	41	1361	6
RAPGEF1	RAPGEF1	ENSG00000107263	2889	protein_coding	Human	9	131.577	Rap guanine nucleotide exchange factor 1 [Source:HGNC Symbol;Acc:HGNC:4568]	48.49	8	163306	3285	6085	123	2723.5	17
DBH	DBH	ENSG00000123454	1621	protein_coding	Human	9	133.636	dopamine beta-hydroxylase [Source:HGNC Symbol;Acc:HGNC:2689]	56.45	2	22966	1854	2745	8	881	7.5
CLIC3	CLIC3	ENSG00000169583	9022	protein_coding	Human	9	136.995	chloride intracellular channel 3 [Source:HGNC Symbol;Acc:HGNC:2064]	68.43	3	1960	711	809	24	72	5
GRIN1	GRIN1	ENSG00000176884	2902	protein_coding	Human	9	137.139	glutamate ionotropic receptor NMDA type subunit 1 [Source:HGNC Symbol;Acc:HGNC:4584]	62	17	29602	2706	4003	5	161	18
NSMF	NSMF	ENSG00000165802	26012	protein_coding	Human	9	137.448	NMDA receptor synaptonuclear signaling and neuronal migration factor [Source:HGNC Symbol;Acc:HGNC:29843]	65.22	10	11764	1555.5	3556	231	1820	14.5
PNPLA7	PNPLA7	ENSG00000130653	375775	protein_coding	Human	9	137.46	patatin like phospholipase domain containing 7 [Source:HGNC Symbol;Acc:HGNC:24768]	54.8	7	90450	3954	4365.5	186	279.5	10
ZMYND11	ZMYND11	ENSG00000015171	10771	protein_coding	Human	10	0.134465	zinc finger MYND-type containing 11 [Source:HGNC Symbol;Acc:HGNC:16966]	37.8	17	120172	1707	3898	34.5	2148.5	14
ADARB2	ADARB2	ENSG00000185736	105	protein_coding	Human	10	1.17731	adenosine deaminase RNA specific B2 (inactive) [Source:HGNC Symbol;Acc:HGNC:227]	47.83	7	560212	747	1254.5	116.5	1058	3
UCN3	UCN3	ENSG00000178473	114131	protein_coding	Human	10	5.36497	urocortin 3 [Source:HGNC Symbol;Acc:HGNC:17781]	47.15	1	9726	486	1243	134.5	485	2
CALML3	CALML3	ENSG00000178363	810	protein_coding	Human	10	5.52496	calmodulin like 3 [Source:HGNC Symbol;Acc:HGNC:1452]	60.08	1	1810	450	1811	124	1235	1
ITIH5	ITIH5	ENSG00000123243	80760	protein_coding	Human	10	7.55927	inter-alpha-trypsin inhibitor heavy chain 5 [Source:HGNC Symbol;Acc:HGNC:21449]	43.72	9	107728	2109	2916	73	309	7
USP6NL	USP6NL	ENSG00000148429	9712	protein_coding	Human	10	11.4539	USP6 N-terminal like [Source:HGNC Symbol;Acc:HGNC:16858]	38.22	6	157808	2512.5	4529	82	1930	8.5
CAMK1D	CAMK1D	ENSG00000183049	57118	protein_coding	Human	10	12.3495	calcium/calmodulin dependent protein kinase ID [Source:HGNC Symbol;Acc:HGNC:19341]	45.61	4	485998	1074	1725	178	848	9.5
FAM107B	FAM107B	ENSG00000065809	83641	protein_coding	Human	10	14.5186	family with sequence similarity 107 member B [Source:HGNC Symbol;Acc:HGNC:23726]	43.19	29	256340	396	697	65	200	4
VIM	VIM	ENSG00000026025	7431	protein_coding	Human	10	17.2282	vimentin [Source:HGNC Symbol;Acc:HGNC:12692]	46.3	10	9352	1296	2154	146	363	3.5
SVIL	SVIL	ENSG00000197321	6840	protein_coding	Human	10	29.4573	supervillin [Source:HGNC Symbol;Acc:HGNC:11480]	43.63	16	279621	5715	6729	91	885	5
FZD8	FZD8	ENSG00000177283	8325	protein_coding	Human	10	35.6382	frizzled class receptor 8 [Source:HGNC Symbol;Acc:HGNC:4046]	64.64	1	4049	2085	4050	866	1097	1
WDFY4	WDFY4	ENSG00000128815	57705	protein_coding	Human	10	48.6849	WDFY family member 4 [Source:HGNC Symbol;Acc:HGNC:29323]	45.39	6	298080	1965	2193	70.5	193	11.5
LRRC18	LRRC18	ENSG00000165383	474354	protein_coding	Human	10	48.9095	leucine rich repeat containing 18 [Source:HGNC Symbol;Acc:HGNC:23199]	45.49	1	4749	786	1617	76	753	2
FAM13C	FAM13C	ENSG00000148541	220965	protein_coding	Human	10	59.2461	family with sequence similarity 13 member C [Source:HGNC Symbol;Acc:HGNC:19371]	40.06	20	117051	153	2110	84	146.5	6
ZNF365	ZNF365	ENSG00000138311	22891	protein_coding	Human	10	62.3742	zinc finger protein 365 [Source:HGNC Symbol;Acc:HGNC:18194]	39.71	4	106096	1002	1674	50.5	1525.5	4.5
ADO	ADO	ENSG00000181915	84890	protein_coding	Human	10	62.8047	2-aminoethanethiol dioxygenase [Source:HGNC Symbol;Acc:HGNC:23506]	48.48	1	3759	813	3760	339	2606	1
CTNNA3	CTNNA3	ENSG00000183230	29119	protein_coding	Human	10	65.9125	catenin alpha 3 [Source:HGNC Symbol;Acc:HGNC:2511]	36.26	16	1851180	309	2536	29	154	8
LRRTM3	LRRTM3	ENSG00000198739	347731	protein_coding	Human	10	66.926	leucine rich repeat transmembrane neuronal 3 [Source:HGNC Symbol;Acc:HGNC:19410]	35.7	3	175515	1746	6049	547	3754	3
SRGN	SRGN	ENSG00000122862	5552	protein_coding	Human	10	69.0881	serglycin [Source:HGNC Symbol;Acc:HGNC:9361]	42.48	2	16702	477	1217	54	684	2.5
NUDT13	NUDT13	ENSG00000166321	25961	protein_coding	Human	10	73.1104	nudix hydrolase 13 [Source:HGNC Symbol;Acc:HGNC:18827]	41.24	8	21453	694.5	2120.5	99.5	924	8.5
SFTPA2	SFTPA2	ENSG00000185303	729238	protein_coding	Human	10	79.5559	surfactant protein A2 [Source:HGNC Symbol;Acc:HGNC:10799]	54.68	5	4555	610.5	770.5	33	21	5
SFTPA1	SFTPA1	ENSG00000122852	653509	protein_coding	Human	10	79.6109	surfactant protein A1 [Source:HGNC Symbol;Acc:HGNC:10798]	54.37	5	4516	747	2210	37	1329	5
ANKRD2	ANKRD2	ENSG00000165887	26287	protein_coding	Human	10	97.5725	ankyrin repeat domain 2 [Source:HGNC Symbol;Acc:HGNC:495]	52.36	4	11385	993	1260.5	108.5	157	8.5
LOXL4	LOXL4	ENSG00000138131	84171	protein_coding	Human	10	98.2477	lysyl oxidase like 4 [Source:HGNC Symbol;Acc:HGNC:17171]	53.19	1	20504	2271	3597	46.5	1230	15
PSD	PSD	ENSG00000059915	5662	protein_coding	Human	10	102.403	pleckstrin and Sec7 domain containing [Source:HGNC Symbol;Acc:HGNC:9507]	59.67	9	18922	1938	3382	82	582	4
TRIM8	TRIM8	ENSG00000171206	81603	protein_coding	Human	10	102.644	tripartite motif containing 8 [Source:HGNC Symbol;Acc:HGNC:15579]	57.41	15	13839	774	2013	130	255	5
SORCS3	SORCS3	ENSG00000156395	22986	protein_coding	Human	10	104.641	sortilin related VPS10 domain containing receptor 3 [Source:HGNC Symbol;Acc:HGNC:16699]	40.93	2	623952	3669	5575	37	1867	16
ADRA2A	ADRA2A	ENSG00000150594	150	protein_coding	Human	10	111.077	adrenoceptor alpha 2A [Source:HGNC Symbol;Acc:HGNC:281]	59.71	1	3878	1398	3879	967	1512	1
KCNK18	KCNK18	ENSG00000186795	338567	protein_coding	Human	10	117.197	potassium two pore domain channel subfamily K member 18 [Source:HGNC Symbol;Acc:HGNC:19439]	50.58	1	12810	1155	1155	NA	NA	3
SLC18A2	SLC18A2	ENSG00000165646	6571	protein_coding	Human	10	117.241	solute carrier family 18 member A2 [Source:HGNC Symbol;Acc:HGNC:10935]	45.79	2	38337	1545	3831	60	2163	15.5
NKX1-2	NKX1-2	ENSG00000229544	390010	protein_coding	Human	10	124.445	NK1 homeobox 2 [Source:HGNC Symbol;Acc:HGNC:31652]	54.79	1	4792	933	3211	91	2185	2
MMP21	MMP21	ENSG00000154485	118856	protein_coding	Human	10	125.754	matrix metallopeptidase 21 [Source:HGNC Symbol;Acc:HGNC:14357]	45.18	4	22241	284	1530	NA	228.5	4.5
ADAM12	ADAM12	ENSG00000148848	8038	protein_coding	Human	10	126.012	ADAM metallopeptidase domain 12 [Source:HGNC Symbol;Acc:HGNC:190]	43.11	7	376096	2721	3313	309	4887	4
GLRX3	GLRX3	ENSG00000108010	10539	protein_coding	Human	10	130.136	glutaredoxin 3 [Source:HGNC Symbol;Acc:HGNC:15987]	42.15	6	48130	1008	1921	21	243.5	7
TALDO1	TALDO1	ENSG00000177156	6888	protein_coding	Human	11	0.747415	transaldolase 1 [Source:HGNC Symbol;Acc:HGNC:11559]	51.9	9	17597	282	856	40	131	4
RPLP2	RPLP2	ENSG00000177600	6181	protein_coding	Human	11	0.809965	ribosomal protein lateral stalk subunit P2 [Source:HGNC Symbol;Acc:HGNC:10377]	56.1	8	2915	348	462	72	37	4
HBD	HBD	ENSG00000223609	3045	protein_coding	Human	11	5.23268	hemoglobin subunit delta [Source:HGNC Symbol;Acc:HGNC:4829]	38.32	5	10979	426	566	49	125	3
HBG1	HBG1	ENSG00000213934	3047	protein_coding	Human	11	5.24827	hemoglobin subunit gamma 1 [Source:HGNC Symbol;Acc:HGNC:4831]	47.33	3	1588	268.5	587	41.5	89	3
HBG2	HBG2	ENSG00000196565	3048	protein_coding	Human	11	5.25319	hemoglobin subunit gamma 2 [Source:HGNC Symbol;Acc:HGNC:4832]	38.97	3	252417	279	586	62	87	3
HBE1	HBE1	ENSG00000213931	3046	protein_coding	Human	11	5.26835	hemoglobin subunit epsilon 1 [Source:HGNC Symbol;Acc:HGNC:4830]	38.96	3	237307	444	913	68.5	123	4
OR51B4	OR51B4	ENSG00000183251	79339	protein_coding	Human	11	5.30101	olfactory receptor family 51 subfamily B member 4 [Source:HGNC Symbol;Acc:HGNC:14708]	44.8	1	932	933	933	NA	NA	1
LDHAL6A	LDHAL6A	ENSG00000166800	160287	protein_coding	Human	11	18.4558	lactate dehydrogenase A like 6A [Source:HGNC Symbol;Acc:HGNC:28335]	41.58	3	23777	999	1716	254	260	8
GAS2	GAS2	ENSG00000148935	2620	protein_coding	Human	11	22.6255	growth arrest specific 2 [Source:HGNC Symbol;Acc:HGNC:4167]	36.06	11	187546	465	895	93	141	5
BDNF	BDNF	ENSG00000176697	627	protein_coding	Human	11	27.6549	brain derived neurotrophic factor [Source:HGNC Symbol;Acc:HGNC:1033]	40.25	17	67165	744	4015	82	2927	2
MPPED2	MPPED2	ENSG00000066382	744	protein_coding	Human	11	30.3845	metallophosphoesterase domain containing 2 [Source:HGNC Symbol;Acc:HGNC:1180]	40.01	8	202379	354	1469	120	225	4
LRRC4C	LRRC4C	ENSG00000148948	57689	protein_coding	Human	11	40.1142	leucine rich repeat containing 4C [Source:HGNC Symbol;Acc:HGNC:29317]	36.7	7	1345570	1923	2735	79	160	3
ALX4	ALX4	ENSG00000052850	60529	protein_coding	Human	11	44.2604	ALX homeobox 4 [Source:HGNC Symbol;Acc:HGNC:450]	52.82	1	49699	1236	5727	76	4413	4
OR4B1	OR4B1	ENSG00000175619	119765	protein_coding	Human	11	48.2168	olfactory receptor family 4 subfamily B member 1 [Source:HGNC Symbol;Acc:HGNC:8290]	46.99	1	929	930	930	NA	NA	1
OR4X1	OR4X1	ENSG00000176567	390113	protein_coding	Human	11	48.2639	olfactory receptor family 4 subfamily X member 1 [Source:HGNC Symbol;Acc:HGNC:14854]	49.67	1	917	918	918	NA	NA	1
OR4S1	OR4S1	ENSG00000176555	256148	protein_coding	Human	11	48.3062	olfactory receptor family 4 subfamily S member 1 [Source:HGNC Symbol;Acc:HGNC:14705]	48.06	1	929	930	930	NA	NA	1
TRIM49B	TRIM49B	ENSG00000182053	283116	protein_coding	Human	11	49.0275	tripartite motif containing 49B [Source:HGNC Symbol;Acc:HGNC:42955]	36.78	2	10950	1359	2162	138	325	7.5
OR4C6	OR4C6	ENSG00000181903	219432	protein_coding	Human	11	55.6622	olfactory receptor family 4 subfamily C member 6 [Source:HGNC Symbol;Acc:HGNC:14743]	40.61	1	3895	930	1020	44	NA	2
OR5D14	OR5D14	ENSG00000186113	219436	protein_coding	Human	11	55.7956	olfactory receptor family 5 subfamily D member 14 [Source:HGNC Symbol;Acc:HGNC:15281]	44.87	1	944	945	945	NA	NA	1
OR5D16	OR5D16	ENSG00000205029	390144	protein_coding	Human	11	55.8388	olfactory receptor family 5 subfamily D member 16 [Source:HGNC Symbol;Acc:HGNC:15283]	42.65	1	986	987	987	NA	NA	1
OR5I1	OR5I1	ENSG00000167825	10798	protein_coding	Human	11	55.9355	olfactory receptor family 5 subfamily I member 1 [Source:HGNC Symbol;Acc:HGNC:8347]	40.53	1	944	945	945	NA	NA	1
OR10AG1	OR10AG1	ENSG00000174970	282770	protein_coding	Human	11	55.9658	olfactory receptor family 10 subfamily AG member 1 [Source:HGNC Symbol;Acc:HGNC:19607]	32.98	2	4190	966	2807	43.5	930	1.5
OR5AS1	OR5AS1	ENSG00000181785	219447	protein_coding	Human	11	56.0277	olfactory receptor family 5 subfamily AS member 1 [Source:HGNC Symbol;Acc:HGNC:15261]	37.64	1	10537	975	7860	42.5	6797	2
OR8H2	OR8H2	ENSG00000181767	390151	protein_coding	Human	11	56.1037	olfactory receptor family 8 subfamily H member 2 [Source:HGNC Symbol;Acc:HGNC:15308]	32.3	3	3971	939	3088	174	1676	2
OR8J3	OR8J3	ENSG00000167822	81168	protein_coding	Human	11	56.1347	olfactory receptor family 8 subfamily J member 3 [Source:HGNC Symbol;Acc:HGNC:15312]	33.55	3	5480	948	3047	28	2049	2
OR8K5	OR8K5	ENSG00000181752	219453	protein_coding	Human	11	56.1594	olfactory receptor family 8 subfamily K member 5 [Source:HGNC Symbol;Acc:HGNC:15315]	40.04	1	923	924	924	NA	NA	1
OR5M1	OR5M1	ENSG00000255012	390168	protein_coding	Human	11	56.6092	olfactory receptor family 5 subfamily M member 1 [Source:HGNC Symbol;Acc:HGNC:8352]	34.35	1	5638	948	4302	16.5	3318	2
OR5AR1	OR5AR1	ENSG00000172459	219493	protein_coding	Human	11	56.6637	olfactory receptor family 5 subfamily AR member 1 [Source:HGNC Symbol;Acc:HGNC:15260]	46.84	1	932	933	933	NA	NA	1
MS4A4A	MS4A4A	ENSG00000110079	51338	protein_coding	Human	11	60.1857	membrane spanning 4-domains A4A [Source:HGNC Symbol;Acc:HGNC:13371]	38.48	18	132423	495	1676	113	158	7
MS4A15	MS4A15	ENSG00000166961	219995	protein_coding	Human	11	60.7569	membrane spanning 4-domains A15 [Source:HGNC Symbol;Acc:HGNC:28573]	50.14	4	19866	564	1961	40.5	127	6.5
NRXN2	NRXN2	ENSG00000110076	9379	protein_coding	Human	11	64.6062	neurexin 2 [Source:HGNC Symbol;Acc:HGNC:8009]	54.53	15	117023	4929	3535	243	1021	4
ALDH3B1	ALDH3B1	ENSG00000006534	221	protein_coding	Human	11	68.0086	aldehyde dehydrogenase 3 family member B1 [Source:HGNC Symbol;Acc:HGNC:410]	58.4	10	20704	693	1594	14	367	8.5
CCND1	CCND1	ENSG00000110092	595	protein_coding	Human	11	69.6412	cyclin D1 [Source:HGNC Symbol;Acc:HGNC:1582]	58.63	6	13318	888	568	132	1715.5	2
SHANK2	SHANK2	ENSG00000162105	22941	protein_coding	Human	11	70.4679	SH3 and multiple ankyrin repeat domains 2 [Source:HGNC Symbol;Acc:HGNC:14295]	51.53	25	784723	2453	2449	101.5	603	6
TENM4	TENM4	ENSG00000149256	26011	protein_coding	Human	11	78.6528	teneurin transmembrane protein 4 [Source:HGNC Symbol;Acc:HGNC:29945]	44.45	11	788201	5583	923.5	80	2709.5	4
PICALM	PICALM	ENSG00000073921	8301	protein_coding	Human	11	85.9572	phosphatidylinositol binding clathrin assembly protein [Source:HGNC Symbol;Acc:HGNC:15514]	37.29	24	112707	360.5	934	91	103	7.5
TRIM49	TRIM49	ENSG00000168930	57093	protein_coding	Human	11	89.7977	tripartite motif containing 49 [Source:HGNC Symbol;Acc:HGNC:13431]	37.07	2	10920	1359	2163	121	328	7
PDGFD	PDGFD	ENSG00000170962	80310	protein_coding	Human	11	103.907	platelet derived growth factor D [Source:HGNC Symbol;Acc:HGNC:30620]	37.11	3	257190	1095	3838	335	2504	7
CWF19L2	CWF19L2	ENSG00000152404	143884	protein_coding	Human	11	107.326	CWF19 like cell cycle control factor 2 [Source:HGNC Symbol;Acc:HGNC:26508]	36.3	4	131499	1872	2955	27	108.5	15.5
PTS	PTS	ENSG00000150787	5805	protein_coding	Human	11	112.226	6-pyruvoyltetrahydropterin synthase [Source:HGNC Symbol;Acc:HGNC:9689]	41.9	9	43588	186	846	38.5	127.5	4
APOA4	APOA4	ENSG00000110244	337	protein_coding	Human	11	116.821	apolipoprotein A4 [Source:HGNC Symbol;Acc:HGNC:602]	57.66	1	2604	1191	1471	112	166	3
BACE1	BACE1	ENSG00000186318	23621	protein_coding	Human	11	117.285	beta-secretase 1 [Source:HGNC Symbol;Acc:HGNC:933]	49.53	18	31027	1131	1856.5	66	160	8
SCN4B	SCN4B	ENSG00000177098	6330	protein_coding	Human	11	118.133	sodium voltage-gated channel beta subunit 4 [Source:HGNC Symbol;Acc:HGNC:10592]	52.64	6	19511	486	2587.5	181.5	1857	3
PHLDB1	PHLDB1	ENSG00000019144	23187	protein_coding	Human	11	118.606	pleckstrin homology like domain family B member 1 [Source:HGNC Symbol;Acc:HGNC:23697]	54.3	28	51591	2988	5445	69.5	220	5.5
GRIK4	GRIK4	ENSG00000149403	2900	protein_coding	Human	11	120.512	glutamate ionotropic receptor kainate type subunit 4 [Source:HGNC Symbol;Acc:HGNC:4582]	48	8	477160	2871	3593	105.5	1000	11.5
CLMP	CLMP	ENSG00000166250	79827	protein_coding	Human	11	123.07	CXADR like membrane protein [Source:HGNC Symbol;Acc:HGNC:24039]	45.03	4	125376	1122	2872	307	3601	4.5
PKNOX2	PKNOX2	ENSG00000165495	63876	protein_coding	Human	11	125.165	PBX/knotted 1 homeobox 2 [Source:HGNC Symbol;Acc:HGNC:16714]	49.03	14	268702	123	604	70	135	5.5
KIRREL3	KIRREL3	ENSG00000149571	84623	protein_coding	Human	11	126.423	kirre like nephrin family adhesion molecule 3 [Source:HGNC Symbol;Acc:HGNC:23204]	46.81	9	580102	2301	2474	260	1084	5
NTM	NTM	ENSG00000182667	50863	protein_coding	Human	11	131.37	neurotrimin [Source:HGNC Symbol;Acc:HGNC:17941]	43.25	23	966344	574	1315	125	1674	6
OPCML	OPCML	ENSG00000183715	4978	protein_coding	Human	11	132.415	opioid binding protein/cell adhesion molecule like [Source:HGNC Symbol;Acc:HGNC:8143]	41.75	8	1117524	1027.5	6250	174	5211	7.5
WNT5B	WNT5B	ENSG00000111186	81029	protein_coding	Human	12	1.52989	Wnt family member 5B [Source:HGNC Symbol;Acc:HGNC:16265]	47.53	10	117321	1080	1304	71.5	543	4
CCND2	CCND2	ENSG00000118971	894	protein_coding	Human	12	4.26977	cyclin D2 [Source:HGNC Symbol;Acc:HGNC:1583]	50.21	8	35582	870	6493	189	5340	5
A2M	A2M	ENSG00000175899	2	protein_coding	Human	12	9.06766	alpha-2-macroglobulin [Source:HGNC Symbol;Acc:HGNC:7]	37.18	13	48565	273	593	42.5	109	4
PRB2	PRB2	ENSG00000121335	653247	protein_coding	Human	12	11.3915	proline rich protein BstNI subfamily 2 [Source:HGNC Symbol;Acc:HGNC:9338]	41.24	3	109501	1251	1431	36	70	3
AEBP2	AEBP2	ENSG00000139154	121536	protein_coding	Human	12	19.404	AE binding protein 2 [Source:HGNC Symbol;Acc:HGNC:24051]	40.33	9	316756	825	975	58	205.5	8
ST8SIA1	ST8SIA1	ENSG00000111728	6489	protein_coding	Human	12	22.0638	ST8 alpha-N-acetyl-neuraminide alpha-2,8-sialyltransferase 1 [Source:HGNC Symbol;Acc:HGNC:10869]	38.38	15	373268	408	1036	470.5	405.5	4
FAR2	FAR2	ENSG00000064763	55711	protein_coding	Human	12	29.1491	fatty acyl-CoA reductase 2 [Source:HGNC Symbol;Acc:HGNC:25531]	38.9	10	191877	258	803	101	178	3.5
NELL2	NELL2	ENSG00000184613	4753	protein_coding	Human	12	44.5083	neural EGFL like 2 [Source:HGNC Symbol;Acc:HGNC:7751]	36.23	20	413573	2307	2943	80	443.5	6.5
C1QL4	C1QL4	ENSG00000186897	338761	protein_coding	Human	12	49.3324	complement C1q like 4 [Source:HGNC Symbol;Acc:HGNC:31416]	59.48	1	4779	717	2073	710	644	2
SPATS2	SPATS2	ENSG00000123352	65244	protein_coding	Human	12	49.3666	spermatogenesis associated serine rich 2 [Source:HGNC Symbol;Acc:HGNC:18650]	41.68	23	160841	200	675	112	203	5
FAIM2	FAIM2	ENSG00000135472	23017	protein_coding	Human	12	49.8669	Fas apoptotic inhibitory molecule 2 [Source:HGNC Symbol;Acc:HGNC:17067]	53.98	7	37321	746	1047	98	103	11
KRT1	KRT1	ENSG00000167768	3848	protein_coding	Human	12	52.6747	keratin 1 [Source:HGNC Symbol;Acc:HGNC:6412]	47.13	2	5671	1935	2451	58	456	6.5
KRT77	KRT77	ENSG00000189182	374454	protein_coding	Human	12	52.6896	keratin 77 [Source:HGNC Symbol;Acc:HGNC:20411]	51.06	3	13898	747	2212	58.5	125	9
KRT4	KRT4	ENSG00000170477	3851	protein_coding	Human	12	52.8065	keratin 4 [Source:HGNC Symbol;Acc:HGNC:6441]	48.56	5	7567	237	1839	57	110	4
KRT79	KRT79	ENSG00000185640	338785	protein_coding	Human	12	52.8214	keratin 79 [Source:HGNC Symbol;Acc:HGNC:28930]	51.03	3	12903	1608	1832.5	50	431.5	7
KRT78	KRT78	ENSG00000170423	196374	protein_coding	Human	12	52.8378	keratin 78 [Source:HGNC Symbol;Acc:HGNC:28926]	52.5	5	11288	1233	2554	37	1305	6
STAT6	STAT6	ENSG00000166888	6778	protein_coding	Human	12	57.0954	signal transducer and activator of transcription 6 [Source:HGNC Symbol;Acc:HGNC:11368]	50.56	25	36731	463	2905	74	131	6
NDUFA4L2	NDUFA4L2	ENSG00000185633	56901	protein_coding	Human	12	57.2349	NDUFA4 mitochondrial complex associated like 2 [Source:HGNC Symbol;Acc:HGNC:29836]	62.05	7	5812	264	1177	131	657	3
C12ORF50	C12orf50	ENSG00000165805	160419	protein_coding	Human	12	87.98	chromosome 12 open reading frame 50 [Source:HGNC Symbol;Acc:HGNC:26665]	35.94	5	54002	1128	1525	107	251.5	10
CCER1	CCER1	ENSG00000197651	196477	protein_coding	Human	12	90.9056	coiled-coil glutamate rich protein 1 [Source:HGNC Symbol;Acc:HGNC:28373]	37.59	3	49554	175	683	433	424	2
KERA	KERA	ENSG00000139330	11081	protein_coding	Human	12	91.0505	keratocan [Source:HGNC Symbol;Acc:HGNC:6309]	34.7	1	7533	1059	2203	143.5	854	3
LUM	LUM	ENSG00000139329	4060	protein_coding	Human	12	91.1026	lumican [Source:HGNC Symbol;Acc:HGNC:6724]	35.07	3	8865	1017	2671	58	1535	3
CMKLR1	CMKLR1	ENSG00000174600	1240	protein_coding	Human	12	108.288	chemerin chemokine-like receptor 1 [Source:HGNC Symbol;Acc:HGNC:2121]	49.34	6	51273	1122	5110	94.5	3795	3
PPP1CC	PPP1CC	ENSG00000186298	5501	protein_coding	Human	12	110.72	protein phosphatase 1 catalytic subunit gamma [Source:HGNC Symbol;Acc:HGNC:9283]	41.52	11	23259	864	1472	174	223	5
RBM19	RBM19	ENSG00000122965	9904	protein_coding	Human	12	113.817	RNA binding motif protein 19 [Source:HGNC Symbol;Acc:HGNC:29098]	50.43	7	149587	2883	3574	82	133	5
FBXW8	FBXW8	ENSG00000174989	26259	protein_coding	Human	12	116.911	F-box and WD repeat domain containing 8 [Source:HGNC Symbol;Acc:HGNC:13597]	43.27	4	120198	1599	4648	72	2975	11
TMEM132C	TMEM132C	ENSG00000181234	92293	protein_coding	Human	12	128.267	transmembrane protein 132C [Source:HGNC Symbol;Acc:HGNC:25436]	45.06	1	440741	3327	5176	232	1615	9
TMEM132D	TMEM132D	ENSG00000151952	121256	protein_coding	Human	12	129.072	transmembrane protein 132D [Source:HGNC Symbol;Acc:HGNC:29411]	42.69	2	832300	2607	5720	962.5	2148.5	6.5
RIMBP2	RIMBP2	ENSG00000060709	23504	protein_coding	Human	12	130.396	RIMS binding protein 2 [Source:HGNC Symbol;Acc:HGNC:30339]	48.94	9	320144	240	3685	74	151	8
TUBA3C	TUBA3C	ENSG00000198033	7278	protein_coding	Human	13	19.1738	tubulin alpha 3c [Source:HGNC Symbol;Acc:HGNC:12408]	51	2	8052	1305	1453.5	61.5	85	5.5
TPTE2	TPTE2	ENSG00000132958	93492	protein_coding	Human	13	19.4229	transmembrane phosphoinositide 3-phosphatase and tensin homolog 2 [Source:HGNC Symbol;Acc:HGNC:17299]	38.45	6	113885	1338	1562	44	145	18
SGCG	SGCG	ENSG00000102683	6445	protein_coding	Human	13	23.181	sarcoglycan gamma [Source:HGNC Symbol;Acc:HGNC:10809]	39.23	1	144183	876	1594	96	620	8
CENPJ	CENPJ	ENSG00000151849	55835	protein_coding	Human	13	24.8823	centromere protein J [Source:HGNC Symbol;Acc:HGNC:17272]	41.37	6	40610	3411	4298	65	110	10.5
GPR12	GPR12	ENSG00000132975	2835	protein_coding	Human	13	26.7552	G protein-coupled receptor 12 [Source:HGNC Symbol;Acc:HGNC:4466]	44.68	2	5586	1005	4851	207	2067	1.5
CDX2	CDX2	ENSG00000165556	1045	protein_coding	Human	13	27.9609	caudal type homeobox 2 [Source:HGNC Symbol;Acc:HGNC:1806]	57.01	2	8397	942	3448	308	2196	3
PAN3	PAN3	ENSG00000152520	255967	protein_coding	Human	13	28.1385	poly(A) specific ribonuclease subunit PAN3 [Source:HGNC Symbol;Acc:HGNC:29991]	37.49	4	156829	2064	4940	54	2812	16
RCBTB2	RCBTB2	ENSG00000136161	1102	protein_coding	Human	13	48.489	RCC1 and BTB domain containing protein 2 [Source:HGNC Symbol;Acc:HGNC:1914]	40.27	7	44293	1620	2984	98	1140	10
CYSLTR2	CYSLTR2	ENSG00000152207	57105	protein_coding	Human	13	48.6537	cysteinyl leukotriene receptor 2 [Source:HGNC Symbol;Acc:HGNC:18274]	39.08	6	57515	44	727	89	3367	5
DLEU7	DLEU7	ENSG00000186047	220107	protein_coding	Human	13	50.5194	deleted in lymphocytic leukemia 7 [Source:HGNC Symbol;Acc:HGNC:17567]	39.9	6	324575	574.5	1796	168.5	861.5	2.5
PCDH8	PCDH8	ENSG00000136099	5100	protein_coding	Human	13	52.8429	protocadherin 8 [Source:HGNC Symbol;Acc:HGNC:8660]	56.58	3	5752	3067.5	3708	203.5	1125	3
MZT1	MZT1	ENSG00000204899	440145	protein_coding	Human	13	72.7084	mitotic spindle organizing protein 1 [Source:HGNC Symbol;Acc:HGNC:33830]	38.81	1	19262	249	2231	26	1954	3
STK24	STK24	ENSG00000102572	8428	protein_coding	Human	13	98.4452	serine/threonine kinase 24 [Source:HGNC Symbol;Acc:HGNC:11403]	47.42	8	132755	1239	2492	320	2356.5	7.5
ZIC5	ZIC5	ENSG00000139800	85416	protein_coding	Human	13	99.963	Zic family member 5 [Source:HGNC Symbol;Acc:HGNC:20322]	51.78	1	8945	1992	4639	233	2412	2
IRS2	IRS2	ENSG00000185950	8660	protein_coding	Human	13	109.753	insulin receptor substrate 2 [Source:HGNC Symbol;Acc:HGNC:6126]	46.75	1	33888	4017	8156	529	3608	2
TEX29	TEX29	ENSG00000153495	121793	protein_coding	Human	13	111.316	testis expressed 29 [Source:HGNC Symbol;Acc:HGNC:20370]	50.5	2	28065	255	835	33	139	6.5
ATP11A	ATP11A	ENSG00000068650	23250	protein_coding	Human	13	112.69	ATPase phospholipid transporting 11A [Source:HGNC Symbol;Acc:HGNC:13552]	50.37	17	197130	1932.5	5786	87	238.5	4
MCF2L	MCF2L	ENSG00000126217	23263	protein_coding	Human	13	112.894	MCF.2 cell line derived transforming sequence like [Source:HGNC Symbol;Acc:HGNC:14576]	54.36	32	205364	642	1544	57.5	378	4
TFDP1	TFDP1	ENSG00000198176	7027	protein_coding	Human	13	113.585	transcription factor Dp-1 [Source:HGNC Symbol;Acc:HGNC:11749]	53.33	8	56752	476	1571	78.5	166	7
OR4K17	OR4K17	ENSG00000176230	390436	protein_coding	Human	14	20.1107	olfactory receptor family 4 subfamily K member 17 [Source:HGNC Symbol;Acc:HGNC:15355]	36.85	2	11460	939	5068	153	3760	2.5
OR4N5	OR4N5	ENSG00000184394	390437	protein_coding	Human	14	20.1388	olfactory receptor family 4 subfamily N member 5 [Source:HGNC Symbol;Acc:HGNC:15358]	36.64	1	6651	927	2187	70	808	3
OR11G2	OR11G2	ENSG00000196832	390439	protein_coding	Human	14	20.1909	olfactory receptor family 11 subfamily G member 2 [Source:HGNC Symbol;Acc:HGNC:15346]	39.89	2	10179	936	4099.5	73	2701	2
OR11H6	OR11H6	ENSG00000176219	122748	protein_coding	Human	14	20.2237	olfactory receptor family 11 subfamily H member 6 [Source:HGNC Symbol;Acc:HGNC:15349]	45.22	1	992	993	993	NA	NA	1
OR11H4	OR11H4	ENSG00000176198	390442	protein_coding	Human	14	20.2393	olfactory receptor family 11 subfamily H member 4 [Source:HGNC Symbol;Acc:HGNC:15347]	41.07	2	5063	945	1585	45	317.5	1.5
RNASE3	RNASE3	ENSG00000169397	6037	protein_coding	Human	14	20.8914	ribonuclease A family member 3 [Source:HGNC Symbol;Acc:HGNC:10046]	49.38	1	963	483	734	35	178	2
JPH4	JPH4	ENSG00000092051	84502	protein_coding	Human	14	23.568	junctophilin 4 [Source:HGNC Symbol;Acc:HGNC:20156]	56.68	5	10755	1887	4265	170	1595	6
CTSG	CTSG	ENSG00000100448	1511	protein_coding	Human	14	24.5735	cathepsin G [Source:HGNC Symbol;Acc:HGNC:2532]	53.71	2	2732	768	914	26	118	4.5
MDGA2	MDGA2	ENSG00000139915	161357	protein_coding	Human	14	46.8396	MAM domain containing glycosylphosphatidylinositol anchor 2 [Source:HGNC Symbol;Acc:HGNC:19835]	35.16	10	835976	753	3300	148	186.5	7
PYGL	PYGL	ENSG00000100504	5836	protein_coding	Human	14	50.8579	glycogen phosphorylase L [Source:HGNC Symbol;Acc:HGNC:9725]	42.37	7	86592	2460	2696	79	174	5
TRIM9	TRIM9	ENSG00000100505	114088	protein_coding	Human	14	50.9753	tripartite motif containing 9 [Source:HGNC Symbol;Acc:HGNC:16288]	40.47	7	120799	2260.5	3726	277	1979.5	7
FRMD6	FRMD6	ENSG00000139926	122786	protein_coding	Human	14	51.4891	FERM domain containing 6 [Source:HGNC Symbol;Acc:HGNC:19839]	39.42	18	241627	795	1679	138	1584	4
ZFP36L1	ZFP36L1	ENSG00000185650	677	protein_coding	Human	14	68.7877	ZFP36 ring finger protein like 1 [Source:HGNC Symbol;Acc:HGNC:1107]	53.26	6	8593	623	1872	83.5	204	2
CCDC177	CCDC177	ENSG00000267909	56936	protein_coding	Human	14	69.5698	coiled-coil domain containing 177 [Source:HGNC Symbol;Acc:HGNC:23243]	62.23	1	5072	2124	4182	178	1699	2
SLC8A3	SLC8A3	ENSG00000100678	6547	protein_coding	Human	14	70.0442	solute carrier family 8 member A3 [Source:HGNC Symbol;Acc:HGNC:11070]	43.55	10	144855	1863	5133	72.5	1708.5	6.5
MAP3K9	MAP3K9	ENSG00000006432	4293	protein_coding	Human	14	70.7225	mitogen-activated protein kinase kinase kinase 9 [Source:HGNC Symbol;Acc:HGNC:6861]	44.98	6	87008	3246	3784.5	222	713	11.5
RGS6	RGS6	ENSG00000182732	9628	protein_coding	Human	14	71.9324	regulator of G protein signaling 6 [Source:HGNC Symbol;Acc:HGNC:10002]	41.91	20	634101	1419	1796	22	176	16
EIF2B2	EIF2B2	ENSG00000119718	8892	protein_coding	Human	14	75.0029	eukaryotic translation initiation factor 2B subunit beta [Source:HGNC Symbol;Acc:HGNC:3258]	44.02	7	9445	621	896	42.5	112	4
AHSA1	AHSA1	ENSG00000100591	10598	protein_coding	Human	14	77.4579	activator of HSP90 ATPase activity 1 [Source:HGNC Symbol;Acc:HGNC:1189]	46.04	13	11602	610	849	112	220	4
DIO2	DIO2	ENSG00000211448	1734	protein_coding	Human	14	80.1975	iodothyronine deiodinase 2 [Source:HGNC Symbol;Acc:HGNC:2884]	37.62	11	190231	171	776	79	407	3
FLRT2	FLRT2	ENSG00000185070	23768	protein_coding	Human	14	85.5301	fibronectin leucine rich transmembrane protein 2 [Source:HGNC Symbol;Acc:HGNC:3761]	39.33	11	124284	1983	3256	375	4397	2
SERPINA4	SERPINA4	ENSG00000100665	5267	protein_coding	Human	14	94.5614	serpin family A member 4 [Source:HGNC Symbol;Acc:HGNC:8948]	47.47	3	8471	1284	1784	34	310	5
SERPINA3	SERPINA3	ENSG00000196136	12	protein_coding	Human	14	94.6124	serpin family A member 3 [Source:HGNC Symbol;Acc:HGNC:16]	50.9	9	11671	1272	1576	52	239	3
GSC	GSC	ENSG00000133937	145258	protein_coding	Human	14	94.7682	goosecoid homeobox [Source:HGNC Symbol;Acc:HGNC:4612]	64.67	1	1890	774	1140	97	267	3
TCL1B	TCL1B	ENSG00000213231	9623	protein_coding	Human	14	95.6864	TCL1 family AKT coactivator B [Source:HGNC Symbol;Acc:HGNC:11649]	49.81	3	6202	387	1142	41	355.5	3
TCL1A	TCL1A	ENSG00000100721	8115	protein_coding	Human	14	95.7099	TCL1 family AKT coactivator A [Source:HGNC Symbol;Acc:HGNC:11648]	50.16	9	4249	162	882	58	189	4
C14ORF132	C14orf132	ENSG00000227051	56967	protein_coding	Human	14	96.0394	chromosome 14 open reading frame 132 [Source:HGNC Symbol;Acc:HGNC:20346]	47.75	4	54609	279	562	128	73	3
MTA1	MTA1	ENSG00000182979	9112	protein_coding	Human	14	105.42	metastasis associated 1 [Source:HGNC Symbol;Acc:HGNC:7410]	59.42	20	50909	768	2144	99	117	6
SNRPN	SNRPN	ENSG00000128739	6638	protein_coding	Human	15	24.8236	small nuclear ribonucleoprotein polypeptide N [Source:HGNC Symbol;Acc:HGNC:11164]	41.92	12	155086	723	1605	114	137	10
UBE3A	UBE3A	ENSG00000114062	7337	protein_coding	Human	15	25.3337	ubiquitin protein ligase E3A [Source:HGNC Symbol;Acc:HGNC:12496]	36.2	33	105323	2559	4968	97.5	2066	6
GABRB3	GABRB3	ENSG00000166206	2562	protein_coding	Human	15	26.5435	gamma-aminobutyric acid type A receptor subunit beta3 [Source:HGNC Symbol;Acc:HGNC:4083]	41.34	26	395993	1167	2752	84	242	7
THBS1	THBS1	ENSG00000137801	7057	protein_coding	Human	15	39.5811	thrombospondin 1 [Source:HGNC Symbol;Acc:HGNC:11785]	43.51	8	18387	3513	582	149	4096	3
MYZAP	MYZAP	ENSG00000263155	100820829	protein_coding	Human	15	57.5919	myocardial zonula adherens protein [Source:HGNC Symbol;Acc:HGNC:43444]	42.17	4	93460	1317	2181	84	861	9
LIPC	LIPC	ENSG00000166035	3990	protein_coding	Human	15	58.4106	lipase C, hepatic type [Source:HGNC Symbol;Acc:HGNC:6619]	45.39	7	159275	1500	2161	41	570	8
SLTM	SLTM	ENSG00000137776	79811	protein_coding	Human	15	58.879	SAFB like transcription modulator [Source:HGNC Symbol;Acc:HGNC:20709]	38.75	26	54629	270	1040	20.5	134	5
MYO1E	MYO1E	ENSG00000157483	4643	protein_coding	Human	15	59.1324	myosin IE [Source:HGNC Symbol;Acc:HGNC:7599]	43.51	10	240437	450.5	560.5	198	212.5	6
FOXB1	FOXB1	ENSG00000171956	27023	protein_coding	Human	15	60.0042	forkhead box B1 [Source:HGNC Symbol;Acc:HGNC:3799]	41.12	3	57496	978	1819	194	1502	2
SPESP1	SPESP1	ENSG00000258484	246777	protein_coding	Human	15	68.8182	sperm equatorial segment protein 1 [Source:HGNC Symbol;Acc:HGNC:15570]	40.65	3	128590	1053	1013.5	128	223	2
LINGO1	LINGO1	ENSG00000169783	84894	protein_coding	Human	15	77.613	leucine rich repeat and Ig domain containing 1 [Source:HGNC Symbol;Acc:HGNC:21205]	54.75	14	207873	167	571	85	694.5	4
SLC28A1	SLC28A1	ENSG00000156222	9154	protein_coding	Human	15	84.8847	solute carrier family 28 member 1 [Source:HGNC Symbol;Acc:HGNC:11001]	48.91	4	61144	1701	2395.5	81	596	16.5
AKAP13	AKAP13	ENSG00000170776	11214	protein_coding	Human	15	85.3806	A-kinase anchoring protein 13 [Source:HGNC Symbol;Acc:HGNC:371]	39.92	24	368787	540	697.5	86	3865.5	4
AGBL1	AGBL1	ENSG00000273540	123624	protein_coding	Human	15	86.0799	ATP/GTP binding protein like 1 [Source:HGNC Symbol;Acc:HGNC:26504]	39.11	6	969298	3366	3551	101	4536	8.5
ST8SIA2	ST8SIA2	ENSG00000140557	8128	protein_coding	Human	15	92.3939	ST8 alpha-N-acetyl-neuraminide alpha-2,8-sialyltransferase 2 [Source:HGNC Symbol;Acc:HGNC:10870]	47.98	4	74847	1096.5	1089	103	4342	5
MEF2A	MEF2A	ENSG00000068305	4205	protein_coding	Human	15	99.5654	myocyte enhancer factor 2A [Source:HGNC Symbol;Acc:HGNC:6993]	36.86	13	151049	1314	2854	141	3642	5
FBXL16	FBXL16	ENSG00000127585	146330	protein_coding	Human	16	0.692498	F-box and leucine rich repeat protein 16 [Source:HGNC Symbol;Acc:HGNC:14150]	64.23	5	13310	1440	3411	82	1767	4
SSTR5	SSTR5	ENSG00000162009	6755	protein_coding	Human	16	1.07878	somatostatin receptor 5 [Source:HGNC Symbol;Acc:HGNC:11334]	67.62	1	1361	1095	1362	87	178	1
C1QTNF8	C1QTNF8	ENSG00000184471	390664	protein_coding	Human	16	1.08823	C1q and TNF related 8 [Source:HGNC Symbol;Acc:HGNC:31374]	65.28	2	8018	765	2151.5	32	40	6.5
TPSAB1	TPSAB1	ENSG00000172236	7177	protein_coding	Human	16	1.24038	tryptase alpha/beta 1 [Source:HGNC Symbol;Acc:HGNC:12019]	67.05	5	2175	828	1166	51	313	6
TPSD1	TPSD1	ENSG00000095917	23430	protein_coding	Human	16	1.25606	tryptase delta 1 [Source:HGNC Symbol;Acc:HGNC:14118]	65.97	2	2949	718.5	1234.5	121.5	392.5	5.5
UNKL	UNKL	ENSG00000059145	64718	protein_coding	Human	16	1.36321	unk like zinc finger [Source:HGNC Symbol;Acc:HGNC:14184]	57.82	18	51546	549	2180	128.5	257	5
CCDC154	CCDC154	ENSG00000197599	645811	protein_coding	Human	16	1.43438	coiled-coil domain containing 154 [Source:HGNC Symbol;Acc:HGNC:34454]	63.98	4	10173	1569	2212	177.5	70	11
PTX4	PTX4	ENSG00000251692	390667	protein_coding	Human	16	1.48589	pentraxin 4 [Source:HGNC Symbol;Acc:HGNC:14171]	64.18	3	3095	1422	1422	52.5	258.5	3
TMEM204	TMEM204	ENSG00000131634	79652	protein_coding	Human	16	1.52869	transmembrane protein 204 [Source:HGNC Symbol;Acc:HGNC:14158]	58.04	2	26892	681	1686	341	547	3.5
ZSCAN10	ZSCAN10	ENSG00000130182	84891	protein_coding	Human	16	3.08889	zinc finger and SCAN domain containing 10 [Source:HGNC Symbol;Acc:HGNC:12997]	55.81	10	10405	1161	1986.5	87	148.5	4.5
ZNF213	ZNF213	ENSG00000085644	7760	protein_coding	Human	16	3.12978	zinc finger protein 213 [Source:HGNC Symbol;Acc:HGNC:13005]	53.46	9	13027	1380	3208	114	431	6
CACNG3	CACNG3	ENSG00000006116	10368	protein_coding	Human	16	24.2563	calcium voltage-gated channel auxiliary subunit gamma 3 [Source:HGNC Symbol;Acc:HGNC:1407]	44.39	1	106077	948	1917	419	548	4
MYLK3	MYLK3	ENSG00000140795	91807	protein_coding	Human	16	46.7023	myosin light chain kinase 3 [Source:HGNC Symbol;Acc:HGNC:29826]	46.64	7	88125	1437	1795	120	2729	4
MMP2	MMP2	ENSG00000087245	4313	protein_coding	Human	16	55.3897	matrix metallopeptidase 2 [Source:HGNC Symbol;Acc:HGNC:7166]	45.67	8	116991	1755	1978	74	276.5	9.5
MT1M	MT1M	ENSG00000205364	4499	protein_coding	Human	16	56.6327	metallothionein 1M [Source:HGNC Symbol;Acc:HGNC:14296]	55.18	2	1322	186	398	48	138	2.5
CNTNAP4	CNTNAP4	ENSG00000152910	85445	protein_coding	Human	16	76.2773	contactin associated protein family member 4 [Source:HGNC Symbol;Acc:HGNC:18747]	36.6	9	283479	3927	4723	322.5	554	23
SYCE1L	SYCE1L	ENSG00000205078	100130958	protein_coding	Human	16	77.1994	synaptonemal complex central element protein 1 like [Source:HGNC Symbol;Acc:HGNC:37236]	46.13	3	13807	729	827.5	43	210	2
ADAMTS18	ADAMTS18	ENSG00000140873	170692	protein_coding	Human	16	77.2478	ADAM metallopeptidase with thrombospondin type 1 motif 18 [Source:HGNC Symbol;Acc:HGNC:17110]	39.74	9	187221	825	1632	338	138	3
HSBP1	HSBP1	ENSG00000230989	3281	protein_coding	Human	16	83.808	heat shock factor binding protein 1 [Source:HGNC Symbol;Acc:HGNC:5203]	44.7	4	11759	231	1020	87	120	3.5
GSE1	GSE1	ENSG00000131149	23199	protein_coding	Human	16	85.1695	Gse1 coiled-coil protein [Source:HGNC Symbol;Acc:HGNC:28979]	56.58	16	506679	3151	2212	85	3660	3
GINS2	GINS2	ENSG00000131153	51659	protein_coding	Human	16	85.6762	GINS complex subunit 2 [Source:HGNC Symbol;Acc:HGNC:24575]	49.77	3	13875	207	625	104	2013	4
JPH3	JPH3	ENSG00000154118	57338	protein_coding	Human	16	87.6018	junctophilin 3 [Source:HGNC Symbol;Acc:HGNC:14203]	56.65	4	96321	2247	4202.5	638	1495	4.5
SLC7A5	SLC7A5	ENSG00000103257	8140	protein_coding	Human	16	87.83	solute carrier family 7 member 5 [Source:HGNC Symbol;Acc:HGNC:11063]	58.42	3	39484	726	3983	84	2946	10
ZFPM1	ZFPM1	ENSG00000179588	161882	protein_coding	Human	16	88.4533	zinc finger protein, FOG family member 1 [Source:HGNC Symbol;Acc:HGNC:19762]	63.06	5	83751	477	563	12	45	5
SLC22A31	SLC22A31	ENSG00000259803	146429	protein_coding	Human	16	89.1958	solute carrier family 22 member 31 [Source:HGNC Symbol;Acc:HGNC:27091]	65.05	7	5890	1017	1860	128.5	237	5
ANKRD11	ANKRD11	ENSG00000167522	29123	protein_coding	Human	16	89.2676	ankyrin repeat domain 11 [Source:HGNC Symbol;Acc:HGNC:21316]	51.19	42	222931	375	2044	73.5	203	5
PRDM7	PRDM7	ENSG00000126856	11105	protein_coding	Human	16	90.0566	PR/SET domain 7 [Source:HGNC Symbol;Acc:HGNC:9351]	44.12	5	35506	417	714	51.5	101	6
SPNS3	SPNS3	ENSG00000182557	201305	protein_coding	Human	17	4.43394	sphingolipid transporter 3 (putative) [Source:HGNC Symbol;Acc:HGNC:28433]	53.26	6	54268	609	1721	15.5	161.5	5
VMO1	VMO1	ENSG00000182853	284013	protein_coding	Human	17	4.78529	vitelline membrane outer layer 1 homolog [Source:HGNC Symbol;Acc:HGNC:30387]	62.75	4	1148	345	712	31.5	356	3
GAS7	GAS7	ENSG00000007237	8522	protein_coding	Human	17	9.91061	growth arrest specific 7 [Source:HGNC Symbol;Acc:HGNC:4169]	47.97	19	288000	1011	929	112	1249	7
DNAH9	DNAH9	ENSG00000007174	1770	protein_coding	Human	17	11.5985	dynein axonemal heavy chain 9 [Source:HGNC Symbol;Acc:HGNC:2953]	42.62	15	371278	2397	1986	92	219	4
NT5M	NT5M	ENSG00000205309	56953	protein_coding	Human	17	17.3033	5',3'-nucleotidase, mitochondrial [Source:HGNC Symbol;Acc:HGNC:15769]	49.17	7	44328	282	1151.5	180.5	100	5
SLC47A1	SLC47A1	ENSG00000142494	55244	protein_coding	Human	17	19.4954	solute carrier family 47 member 1 [Source:HGNC Symbol;Acc:HGNC:25588]	47.07	14	83649	951	1719	93	162	8
SPECC1	SPECC1	ENSG00000128487	92521	protein_coding	Human	17	20.0089	sperm antigen with calponin homology and coiled-coil domains 1 [Source:HGNC Symbol;Acc:HGNC:30615]	42.53	51	310161	2351	3991.5	77.5	156	10
CDRT15L2	CDRT15L2	ENSG00000214819	256223	protein_coding	Human	17	20.5797	CMT1A duplicated region transcript 15 like 2 [Source:HGNC Symbol;Acc:HGNC:34075]	55.56	2	1187	570	772	19	181	2.5
KCNJ12	KCNJ12	ENSG00000184185	3768	protein_coding	Human	17	21.3764	potassium inwardly rectifying channel subfamily J member 12 [Source:HGNC Symbol;Acc:HGNC:6258]	58.04	2	43513	1302	3730.5	121	1875	3
ANKRD13B	ANKRD13B	ENSG00000198720	124930	protein_coding	Human	17	29.5898	ankyrin repeat domain 13B [Source:HGNC Symbol;Acc:HGNC:26363]	55.54	9	24992	1881	2670	135	326	14
CCL11	CCL11	ENSG00000172156	6356	protein_coding	Human	17	34.2857	C-C motif chemokine ligand 11 [Source:HGNC Symbol;Acc:HGNC:10610]	43.39	1	2592	294	1005	66	643	3
CCL8	CCL8	ENSG00000108700	6355	protein_coding	Human	17	34.3194	C-C motif chemokine ligand 8 [Source:HGNC Symbol;Acc:HGNC:10635]	44.16	1	1967	300	862	66	494	3
SLFN11	SLFN11	ENSG00000172716	91607	protein_coding	Human	17	35.3503	schlafen family member 11 [Source:HGNC Symbol;Acc:HGNC:26633]	39.26	13	23396	301	634	97	2050	4
SOST	SOST	ENSG00000167941	50964	protein_coding	Human	17	43.7537	sclerostin [Source:HGNC Symbol;Acc:HGNC:13771]	55.36	1	5053	642	2296	49	1603	2
SLC4A1	SLC4A1	ENSG00000004939	6521	protein_coding	Human	17	44.2484	solute carrier family 4 member 1 (Diego blood group) [Source:HGNC Symbol;Acc:HGNC:11027]	55.79	4	19751	2187	3855	73.5	2067	9.5
ITGA2B	ITGA2B	ENSG00000005961	3674	protein_coding	Human	17	44.3722	integrin subunit alpha 2b [Source:HGNC Symbol;Acc:HGNC:6138]	54.81	10	17469	2434	874.5	175	182	6.5
OSBPL7	OSBPL7	ENSG00000006025	114881	protein_coding	Human	17	47.8074	oxysterol binding protein like 7 [Source:HGNC Symbol;Acc:HGNC:16387]	57.86	11	14462	1263	3349	114	131.5	11
HOXB3	HOXB3	ENSG00000120093	3213	protein_coding	Human	17	48.5489	homeobox B3 [Source:HGNC Symbol;Acc:HGNC:5114]	52.52	13	56042	1077	1525	110	390	4
NGFR	NGFR	ENSG00000064300	4804	protein_coding	Human	17	49.4953	nerve growth factor receptor [Source:HGNC Symbol;Acc:HGNC:7809]	56.75	3	19715	1002	1840	141	1180	6
DLX4	DLX4	ENSG00000108813	1748	protein_coding	Human	17	49.969	distal-less homeobox 4 [Source:HGNC Symbol;Acc:HGNC:2917]	59	6	5989	615	1404	239	1015	2.5
TBX2	TBX2	ENSG00000121068	6909	protein_coding	Human	17	61.3998	T-box transcription factor 2 [Source:HGNC Symbol;Acc:HGNC:11597]	61.28	4	9623	441	3344	299.5	199	6
PRKCA	PRKCA	ENSG00000154229	5578	protein_coding	Human	17	66.3026	protein kinase C alpha [Source:HGNC Symbol;Acc:HGNC:9393]	43.87	5	508130	451	2718	226.5	135.5	10
CACNG5	CACNG5	ENSG00000075429	27091	protein_coding	Human	17	66.8351	calcium voltage-gated channel auxiliary subunit gamma 5 [Source:HGNC Symbol;Acc:HGNC:1409]	47.33	3	59634	828	1819	82.5	1256	5
MAP2K6	MAP2K6	ENSG00000108984	5608	protein_coding	Human	17	69.4147	mitogen-activated protein kinase kinase 6 [Source:HGNC Symbol;Acc:HGNC:6846]	40.75	9	139168	384	1512	66	127	7
TIMP2	TIMP2	ENSG00000035862	7077	protein_coding	Human	17	78.853	TIMP metallopeptidase inhibitor 2 [Source:HGNC Symbol;Acc:HGNC:11821]	52.6	5	72410	432	3389	191	2687	5
DLGAP1	DLGAP1	ENSG00000170579	9229	protein_coding	Human	18	3.49603	DLG associated protein 1 [Source:HGNC Symbol;Acc:HGNC:2905]	39.67	22	959275	2052	3525	75.5	3152	8
L3MBTL4	L3MBTL4	ENSG00000154655	91133	protein_coding	Human	18	5.95471	L3MBTL histone methyl-lysine binding protein 4 [Source:HGNC Symbol;Acc:HGNC:26677]	39.96	8	460531	1605	3546	58	1513	8
APCDD1	APCDD1	ENSG00000154856	147495	protein_coding	Human	18	10.4546	APC down-regulated 1 [Source:HGNC Symbol;Acc:HGNC:15718]	46.21	6	35314	285	788.5	145	233	3.5
ALPK2	ALPK2	ENSG00000198796	115701	protein_coding	Human	18	58.4812	alpha kinase 2 [Source:HGNC Symbol;Acc:HGNC:20565]	44.38	6	147844	6513	2773	173	575	2
BCL2	BCL2	ENSG00000171791	596	protein_coding	Human	18	63.1233	BCL2 apoptosis regulator [Source:HGNC Symbol;Acc:HGNC:990]	42.74	9	196782	618	6203	215	4246	2
GALR1	GALR1	ENSG00000166573	2587	protein_coding	Human	18	77.2498	galanin receptor 1 [Source:HGNC Symbol;Acc:HGNC:4132]	44.37	2	28052	1050	10749	700	8997	2.5
NFATC1	NFATC1	ENSG00000131196	4772	protein_coding	Human	18	79.3959	nuclear factor of activated T cells 1 [Source:HGNC Symbol;Acc:HGNC:7775]	56.87	18	133469	1920	3453	126	359	8.5
PRSS57	PRSS57	ENSG00000185198	400668	protein_coding	Human	19	0.685546	serine protease 57 [Source:HGNC Symbol;Acc:HGNC:31397]	56.94	2	9952	850.5	1065.5	44	169	5
PLIN5	PLIN5	ENSG00000214456	440503	protein_coding	Human	19	4.52253	perilipin 5 [Source:HGNC Symbol;Acc:HGNC:33196]	55.3	6	12693	1392	1405	59	996	3.5
ECSIT	ECSIT	ENSG00000130159	51295	protein_coding	Human	19	11.5059	ECSIT signaling integrator [Source:HGNC Symbol;Acc:HGNC:29548]	50.88	14	23243	670	970	69	181	5.5
SLC1A6	SLC1A6	ENSG00000105143	6511	protein_coding	Human	19	14.95	solute carrier family 1 member 6 [Source:HGNC Symbol;Acc:HGNC:10944]	46.49	11	72957	939	1764.5	86	161	6
CCDC105	CCDC105	ENSG00000160994	126402	protein_coding	Human	19	15.0107	coiled-coil domain containing 105 [Source:HGNC Symbol;Acc:HGNC:26866]	50.39	1	12550	1500	1757	99	156	7
GTPBP3	GTPBP3	ENSG00000130299	84705	protein_coding	Human	19	17.3349	GTP binding protein 3, mitochondrial [Source:HGNC Symbol;Acc:HGNC:14880]	56.99	28	7811	456	934	52	140.5	4
COLGALT1	COLGALT1	ENSG00000130309	79709	protein_coding	Human	19	17.5556	collagen beta(1-O)galactosyltransferase 1 [Source:HGNC Symbol;Acc:HGNC:26182]	52.81	6	27513	654	695.5	64	1712	5
NCAN	NCAN	ENSG00000130287	1463	protein_coding	Human	19	19.212	neurocan [Source:HGNC Symbol;Acc:HGNC:2465]	51.56	4	40275	3966	4381.5	56	1169	4.5
ZNF14	ZNF14	ENSG00000105708	7561	protein_coding	Human	19	19.7105	zinc finger protein 14 [Source:HGNC Symbol;Acc:HGNC:12924]	42.04	1	22640	1929	2963	153	879	4
ZNF486	ZNF486	ENSG00000256229	90649	protein_coding	Human	19	20.1672	zinc finger protein 486 [Source:HGNC Symbol;Acc:HGNC:20807]	40.91	2	33274	889.5	2314.5	109	1314	4
ZNF431	ZNF431	ENSG00000196705	170959	protein_coding	Human	19	21.142	zinc finger protein 431 [Source:HGNC Symbol;Acc:HGNC:20809]	39.12	7	54029	435	610	146	339	5
ZNF257	ZNF257	ENSG00000197134	113835	protein_coding	Human	19	22.0524	zinc finger protein 257 [Source:HGNC Symbol;Acc:HGNC:13498]	38.1	8	39050	249	967	148	126	4.5
ZNF730	ZNF730	ENSG00000183850	100129543	protein_coding	Human	19	23.0752	zinc finger protein 730 [Source:HGNC Symbol;Acc:HGNC:32470]	41.52	3	72011	241	792	148	550	3
SLC7A9	SLC7A9	ENSG00000021488	11136	protein_coding	Human	19	32.8305	solute carrier family 7 member 9 [Source:HGNC Symbol;Acc:HGNC:11067]	46.63	6	39258	120	1752	78	136	11
CHST8	CHST8	ENSG00000124302	64377	protein_coding	Human	19	33.622	carbohydrate sulfotransferase 8 [Source:HGNC Symbol;Acc:HGNC:15993]	50.64	6	151556	1275	2225	85	444.5	4.5
ZNF527	ZNF527	ENSG00000189164	84503	protein_coding	Human	19	37.3711	zinc finger protein 527 [Source:HGNC Symbol;Acc:HGNC:29385]	40.73	7	22005	375	999	40	478	5
HIPK4	HIPK4	ENSG00000160396	147746	protein_coding	Human	19	40.3793	homeodomain interacting protein kinase 4 [Source:HGNC Symbol;Acc:HGNC:19007]	53.95	1	10910	1851	2446	278	315	4
ZNF574	ZNF574	ENSG00000105732	64763	protein_coding	Human	19	42.0685	zinc finger protein 574 [Source:HGNC Symbol;Acc:HGNC:26166]	57	4	13075	2691	3087	119.5	251	2
TPRX1	TPRX1	ENSG00000178928	284355	protein_coding	Human	19	47.8012	tetrapeptide repeat homeobox 1 [Source:HGNC Symbol;Acc:HGNC:32174]	51.11	3	17808	1236	1924	89.5	531	3
CRX	CRX	ENSG00000105392	1406	protein_coding	Human	19	47.8198	cone-rod homeobox [Source:HGNC Symbol;Acc:HGNC:2383]	49.03	7	23551	900	2275	40	2062.5	3
SULT2B1	SULT2B1	ENSG00000088002	6820	protein_coding	Human	19	48.5522	sulfotransferase family 2B member 1 [Source:HGNC Symbol;Acc:HGNC:11459]	51.71	4	47253	1075.5	1309.5	227	17	5.5
ZNF160	ZNF160	ENSG00000170949	90338	protein_coding	Human	19	53.0666	zinc finger protein 160 [Source:HGNC Symbol;Acc:HGNC:12948]	45.26	16	36828	2457	4219	85	1462	5
CACNG7	CACNG7	ENSG00000105605	59284	protein_coding	Human	19	53.9093	calcium voltage-gated channel auxiliary subunit gamma 7 [Source:HGNC Symbol;Acc:HGNC:13626]	51.18	4	34672	828	1016	61	92	4.5
BRSK1	BRSK1	ENSG00000160469	84446	protein_coding	Human	19	55.2821	BR serine/threonine kinase 1 [Source:HGNC Symbol;Acc:HGNC:18994]	54.43	8	30490	1032	1104	102	128	8.5
TMEM150B	TMEM150B	ENSG00000180061	284417	protein_coding	Human	19	55.3128	transmembrane protein 150B [Source:HGNC Symbol;Acc:HGNC:34415]	52.1	7	21247	255	830	56	132	7
COX6B2	COX6B2	ENSG00000160471	125965	protein_coding	Human	19	55.3493	cytochrome c oxidase subunit 6B2 [Source:HGNC Symbol;Acc:HGNC:24380]	59.73	10	5413	267	1566	18	157	3.5
CCDC106	CCDC106	ENSG00000173581	29903	protein_coding	Human	19	55.6411	coiled-coil domain containing 106 [Source:HGNC Symbol;Acc:HGNC:30181]	61.17	9	12099	843	1404	139	414	5
DEFB129	DEFB129	ENSG00000125903	140881	protein_coding	Human	20	0.227258	defensin beta 129 [Source:HGNC Symbol;Acc:HGNC:16218]	39.94	1	2628	552	698	30	114	2
GFRA4	GFRA4	ENSG00000125861	64096	protein_coding	Human	20	3.65925	GDNF family receptor alpha 4 [Source:HGNC Symbol;Acc:HGNC:13821]	62.48	3	4151	810	1471	NA	660	5
MACROD2	MACROD2	ENSG00000172264	140733	protein_coding	Human	20	13.9954	mono-ADP ribosylhydrolase 2 [Source:HGNC Symbol;Acc:HGNC:16126]	37.94	16	2057828	642	3060	104	3320	5
NKX2-2	NKX2-2	ENSG00000125820	4821	protein_coding	Human	20	21.511	NK2 homeobox 2 [Source:HGNC Symbol;Acc:HGNC:7835]	58.4	1	3047	822	2123	394	905	2
CST8	CST8	ENSG00000125815	10047	protein_coding	Human	20	23.4911	cystatin 8 [Source:HGNC Symbol;Acc:HGNC:2480]	45.07	2	4909	429	894	142	95	4
CST9L	CST9L	ENSG00000101435	128821	protein_coding	Human	20	23.5647	cystatin 9 like [Source:HGNC Symbol;Acc:HGNC:16233]	49.64	1	3752	444	694	33	215	3
CST5	CST5	ENSG00000170367	1473	protein_coding	Human	20	23.8759	cystatin D [Source:HGNC Symbol;Acc:HGNC:2477]	54.44	1	3814	429	755	71	253	3
DUSP15	DUSP15	ENSG00000149599	128853	protein_coding	Human	20	31.8476	dual specificity phosphatase 15 [Source:HGNC Symbol;Acc:HGNC:16236]	53.86	10	23027	399	1224	74	335	6.5
KIF3B	KIF3B	ENSG00000101350	9371	protein_coding	Human	20	32.2777	kinesin family member 3B [Source:HGNC Symbol;Acc:HGNC:6320]	43.82	1	57360	2244	6116	89	3691	9
BPIFA3	BPIFA3	ENSG00000131059	128861	protein_coding	Human	20	33.2173	BPI fold containing family A member 3 [Source:HGNC Symbol;Acc:HGNC:16204]	45.46	4	10496	711	1139	184	164	7
BPIFA1	BPIFA1	ENSG00000198183	51297	protein_coding	Human	20	33.236	BPI fold containing family A member 1 [Source:HGNC Symbol;Acc:HGNC:15749]	49.38	4	7316	771	1063	34	88	9
MAP1LC3A	MAP1LC3A	ENSG00000101460	84557	protein_coding	Human	20	34.5469	microtubule associated protein 1 light chain 3 alpha [Source:HGNC Symbol;Acc:HGNC:6838]	52.56	4	13491	366	961	111	309.5	4.5
KIAA1755	KIAA1755	ENSG00000149633	85449	protein_coding	Human	20	38.2105	KIAA1755 [Source:HGNC Symbol;Acc:HGNC:29372]	50.83	7	50269	2199	2504.5	252.5	91	5
BPI	BPI	ENSG00000101425	671	protein_coding	Human	20	38.3041	bactericidal permeability increasing protein [Source:HGNC Symbol;Acc:HGNC:1095]	48.09	6	33355	514.5	794	64	94	10.5
LBP	LBP	ENSG00000129988	3929	protein_coding	Human	20	38.3465	lipopolysaccharide binding protein [Source:HGNC Symbol;Acc:HGNC:6517]	47.03	1	30531	1446	1825	34	343	15
PTPRT	PTPRT	ENSG00000196090	11122	protein_coding	Human	20	42.0728	protein tyrosine phosphatase receptor type T [Source:HGNC Symbol;Acc:HGNC:9682]	42.34	12	1117218	144	4521	183	151.5	31
BMP7	BMP7	ENSG00000101144	655	protein_coding	Human	20	57.1688	bone morphogenetic protein 7 [Source:HGNC Symbol;Acc:HGNC:1074]	49.99	9	97888	1239	1746	506	427	6
PHACTR3	PHACTR3	ENSG00000087495	116154	protein_coding	Human	20	59.5775	phosphatase and actin regulator 3 [Source:HGNC Symbol;Acc:HGNC:15833]	47.63	9	270202	1557	2247	103	580	13
CDH26	CDH26	ENSG00000124215	60437	protein_coding	Human	20	59.9584	cadherin 26 [Source:HGNC Symbol;Acc:HGNC:15902]	42.52	7	75588	498	1931	201	1573	6
TCEA2	TCEA2	ENSG00000171703	6919	protein_coding	Human	20	64.0498	transcription elongation factor A2 [Source:HGNC Symbol;Acc:HGNC:11614]	61.58	17	22511	738	1006.5	96	166	6
SAMSN1	SAMSN1	ENSG00000155307	64092	protein_coding	Human	21	14.4852	SAM domain, SH3 domain and nuclear localization signals 1 [Source:HGNC Symbol;Acc:HGNC:10528]	36.33	12	173593	1122	2028	79	683	7
CHODL	CHODL	ENSG00000154645	140578	protein_coding	Human	21	17.9013	chondrolectin [Source:HGNC Symbol;Acc:HGNC:17807]	37.04	7	366110	711	2136	60	1219	6
NCAM2	NCAM2	ENSG00000154654	4685	protein_coding	Human	21	20.9984	neural cell adhesion molecule 2 [Source:HGNC Symbol;Acc:HGNC:7657]	34.02	5	544920	2487	4699	77	3804	5
GRIK1	GRIK1	ENSG00000171189	2897	protein_coding	Human	21	29.5369	glutamate ionotropic receptor kainate type subunit 1 [Source:HGNC Symbol;Acc:HGNC:4579]	38.04	8	403100	2757	3234	173	296	17
CLDN17	CLDN17	ENSG00000156282	26285	protein_coding	Human	21	30.1656	claudin 17 [Source:HGNC Symbol;Acc:HGNC:2038]	44.56	1	1240	675	1241	187	377	1
KRTAP24-1	KRTAP24-1	ENSG00000188694	643803	protein_coding	Human	21	30.2813	keratin associated protein 24-1 [Source:HGNC Symbol;Acc:HGNC:33902]	42.51	1	1641	765	1642	17	858	1
KRTAP25-1	KRTAP25-1	ENSG00000232263	100131902	protein_coding	Human	21	30.2891	keratin associated protein 25-1 [Source:HGNC Symbol;Acc:HGNC:34003]	41.35	1	369	309	370	23	36	1
KRTAP13-3	KRTAP13-3	ENSG00000240432	337960	protein_coding	Human	21	30.4253	keratin associated protein 13-3 [Source:HGNC Symbol;Acc:HGNC:18925]	48.58	1	703	519	704	55	128	1
KRTAP13-4	KRTAP13-4	ENSG00000186971	284827	protein_coding	Human	21	30.4302	keratin associated protein 13-4 [Source:HGNC Symbol;Acc:HGNC:18926]	47.3	1	796	483	797	45	267	1
KRTAP15-1	KRTAP15-1	ENSG00000186970	254950	protein_coding	Human	21	30.4403	keratin associated protein 15-1 [Source:HGNC Symbol;Acc:HGNC:18927]	46.8	1	670	414	671	52	203	1
KRTAP19-1	KRTAP19-1	ENSG00000184351	337882	protein_coding	Human	21	30.4797	keratin associated protein 19-1 [Source:HGNC Symbol;Acc:HGNC:18936]	43.35	1	661	273	662	49	338	1
KRTAP19-2	KRTAP19-2	ENSG00000186965	337969	protein_coding	Human	21	30.487	keratin associated protein 19-2 [Source:HGNC Symbol;Acc:HGNC:18937]	47.97	1	393	159	394	87	146	1
KRTAP19-4	KRTAP19-4	ENSG00000186967	337971	protein_coding	Human	21	30.4968	keratin associated protein 19-4 [Source:HGNC Symbol;Acc:HGNC:18939]	48.54	1	341	255	342	54	31	1
KRTAP19-6	KRTAP19-6	ENSG00000186925	337973	protein_coding	Human	21	30.5415	keratin associated protein 19-6 [Source:HGNC Symbol;Acc:HGNC:18941]	47.58	1	329	177	330	30	121	1
KRTAP6-3	KRTAP6-3	ENSG00000212938	337968	protein_coding	Human	21	30.5924	keratin associated protein 6-3 [Source:HGNC Symbol;Acc:HGNC:18933]	50.63	1	635	333	636	5	296	1
KRTAP6-2	KRTAP6-2	ENSG00000186930	337967	protein_coding	Human	21	30.5986	keratin associated protein 6-2 [Source:HGNC Symbol;Acc:HGNC:18932]	55.27	1	312	189	313	27	95	1
KRTAP22-1	KRTAP22-1	ENSG00000186924	337979	protein_coding	Human	21	30.6011	keratin associated protein 22-1 [Source:HGNC Symbol;Acc:HGNC:18947]	45.27	1	295	147	296	33	114	1
KRTAP20-1	KRTAP20-1	ENSG00000244624	337975	protein_coding	Human	21	30.6164	keratin associated protein 20-1 [Source:HGNC Symbol;Acc:HGNC:18943]	45.09	1	274	171	275	29	73	1
KRTAP20-2	KRTAP20-2	ENSG00000184032	337976	protein_coding	Human	21	30.6352	keratin associated protein 20-2 [Source:HGNC Symbol;Acc:HGNC:18944]	46.38	1	413	198	414	57	157	1
KRTAP20-3	KRTAP20-3	ENSG00000206104	337985	protein_coding	Human	21	30.6429	keratin associated protein 20-3 [Source:HGNC Symbol;Acc:HGNC:34001]	43.22	1	272	135	273	24	112	1
KRTAP19-8	KRTAP19-8	ENSG00000206102	728299	protein_coding	Human	21	31.0382	keratin associated protein 19-8 [Source:HGNC Symbol;Acc:HGNC:33898]	49.06	1	317	192	318	32	92	1
CLDN14	CLDN14	ENSG00000159261	23562	protein_coding	Human	21	36.4606	claudin 14 [Source:HGNC Symbol;Acc:HGNC:2035]	46.47	5	115948	720	1453	80	354	3
POFUT2	POFUT2	ENSG00000186866	23275	protein_coding	Human	21	45.2639	protein O-fucosyltransferase 2 [Source:HGNC Symbol;Acc:HGNC:14683]	52.95	14	23970	639	2959	25	198	6
COL18A1	COL18A1	ENSG00000182871	80781	protein_coding	Human	21	45.4052	collagen type XVIII alpha 1 chain [Source:HGNC Symbol;Acc:HGNC:2195]	59.66	7	108555	4020	5408	36.5	1321	23
S100B	S100B	ENSG00000160307	6285	protein_coding	Human	21	46.5986	S100 calcium binding protein B [Source:HGNC Symbol;Acc:HGNC:10500]	45.16	3	6604	279	971	69	488	3
SNORD56B	SNORD56B	ENSG00000207444	319139	snoRNA	Human	14	71.3983	small nucleolar RNA, C/D box 56B [Source:HGNC Symbol;Acc:HGNC:19771]	38.03	1	70	NA	71	NA	NA	1
SNORD116-1	SNORD116-1	ENSG00000207063	NA	snoRNA	Human	15	25.0515	small nucleolar RNA, C/D box 116-1 [Source:HGNC Symbol;Acc:HGNC:33067]	42.11	1	94	NA	95	NA	NA	1
SNORD116-2	SNORD116-2	ENSG00000207001	NA	snoRNA	Human	15	25.0542	small nucleolar RNA, C/D box 116-2 [Source:HGNC Symbol;Acc:HGNC:33068]	42.11	1	94	NA	95	NA	NA	1
SNORD116-8	SNORD116-8	ENSG00000207093	NA	snoRNA	Human	15	25.0704	small nucleolar RNA, C/D box 116-8 [Source:HGNC Symbol;Acc:HGNC:33074]	44.21	1	94	NA	95	NA	NA	1
SNORD116-10	SNORD116-10	ENSG00000200661	100033422	snoRNA	Human	15	25.0741	small nucleolar RNA, C/D box 116-10 [Source:HGNC Symbol;Acc:HGNC:33076]	33.33	1	101	NA	102	NA	NA	1
SNORD116-11	SNORD116-11	ENSG00000206609	100033423	snoRNA	Human	15	25.0759	small nucleolar RNA, C/D box 116-11 [Source:HGNC Symbol;Acc:HGNC:33077]	40.22	1	91	NA	92	NA	NA	1
SNORD116-15	SNORD116-15	ENSG00000207174	NA	snoRNA	Human	15	25.0813	small nucleolar RNA, C/D box 116-15 [Source:HGNC Symbol;Acc:HGNC:33081]	41.3	1	91	NA	92	NA	NA	1
SNORD116-16	SNORD116-16	ENSG00000207263	NA	snoRNA	Human	15	25.0828	small nucleolar RNA, C/D box 116-16 [Source:HGNC Symbol;Acc:HGNC:33082]	43.48	1	91	NA	92	NA	NA	1
SNORD116-18	SNORD116-18	ENSG00000206688	NA	snoRNA	Human	15	25.0854	small nucleolar RNA, C/D box 116-18 [Source:HGNC Symbol;Acc:HGNC:33084]	42.39	1	91	NA	92	NA	NA	1
SNORD116-22	SNORD116-22	ENSG00000275127	NA	snoRNA	Human	15	25.0899	small nucleolar RNA, C/D box 116-22 [Source:HGNC Symbol;Acc:HGNC:33088]	43.48	1	91	NA	92	NA	NA	1
SNORD116-23	SNORD116-23	ENSG00000207375	NA	snoRNA	Human	15	25.0918	small nucleolar RNA, C/D box 116-23 [Source:HGNC Symbol;Acc:HGNC:33089]	44.57	1	91	NA	92	NA	NA	1
SNORD116-24	SNORD116-24	ENSG00000207279	NA	snoRNA	Human	15	25.094	small nucleolar RNA, C/D box 116-24 [Source:HGNC Symbol;Acc:HGNC:33090]	40.22	1	91	NA	92	NA	NA	1
SNORD116-25	SNORD116-25	ENSG00000252326	NA	snoRNA	Human	15	25.0977	small nucleolar RNA, C/D box 116-25 [Source:HGNC Symbol;Acc:HGNC:33091]	43.48	1	91	NA	92	NA	NA	1
SNORD116-26	SNORD116-26	ENSG00000251815	NA	snoRNA	Human	15	25.0995	small nucleolar RNA, C/D box 116-26 [Source:HGNC Symbol;Acc:HGNC:33092]	40.62	1	95	NA	96	NA	NA	1
SNORD116-28	SNORD116-28	ENSG00000278123	NA	snoRNA	Human	15	25.1046	small nucleolar RNA, C/D box 116-28 [Source:HGNC Symbol;Acc:HGNC:33347]	43.96	1	90	NA	91	NA	NA	1
SNORD116-29	SNORD116-29	ENSG00000207245	NA	snoRNA	Human	15	25.1065	small nucleolar RNA, C/D box 116-29 [Source:HGNC Symbol;Acc:HGNC:33348]	40.96	1	82	NA	83	NA	NA	1
SNORD115-2	SNORD115-2	ENSG00000199712	100033437	snoRNA	Human	15	25.1726	small nucleolar RNA, C/D box 115-2 [Source:HGNC Symbol;Acc:HGNC:33021]	42.68	1	81	NA	82	NA	NA	1
SNORD115-5	SNORD115-5	ENSG00000200503	100033442	snoRNA	Human	15	25.1787	small nucleolar RNA, C/D box 115-5 [Source:HGNC Symbol;Acc:HGNC:33024]	42.68	1	81	NA	82	NA	NA	1
SNORD115-6	SNORD115-6	ENSG00000200812	100033443	snoRNA	Human	15	25.1805	small nucleolar RNA, C/D box 115-6 [Source:HGNC Symbol;Acc:HGNC:33025]	41.46	1	81	NA	82	NA	NA	1
SNORD115-8	SNORD115-8	ENSG00000200726	100033445	snoRNA	Human	15	25.1843	small nucleolar RNA, C/D box 115-8 [Source:HGNC Symbol;Acc:HGNC:33027]	41.46	1	81	NA	82	NA	NA	1
SNORD115-9	SNORD115-9	ENSG00000199782	100033446	snoRNA	Human	15	25.1856	small nucleolar RNA, C/D box 115-9 [Source:HGNC Symbol;Acc:HGNC:33028]	43.9	1	81	NA	82	NA	NA	1
SNORD115-10	SNORD115-10	ENSG00000201943	100033447	snoRNA	Human	15	25.1875	small nucleolar RNA, C/D box 115-10 [Source:HGNC Symbol;Acc:HGNC:33029]	43.21	1	80	NA	81	NA	NA	1
SNORD115-11	SNORD115-11	ENSG00000200486	100033448	snoRNA	Human	15	25.1894	small nucleolar RNA, C/D box 115-11 [Source:HGNC Symbol;Acc:HGNC:33030]	42.68	1	81	NA	82	NA	NA	1
SNORD115-13	SNORD115-13	ENSG00000273835	100033450	snoRNA	Human	15	25.1933	small nucleolar RNA, C/D box 115-13 [Source:HGNC Symbol;Acc:HGNC:33032]	42.68	1	81	NA	82	NA	NA	1
SNORD115-14	SNORD115-14	ENSG00000199960	100033451	snoRNA	Human	15	25.1949	small nucleolar RNA, C/D box 115-14 [Source:HGNC Symbol;Acc:HGNC:33033]	41.98	1	80	NA	81	NA	NA	1
SNORD115-16	SNORD115-16	ENSG00000200757	100033454	snoRNA	Human	15	25.1994	small nucleolar RNA, C/D box 115-16 [Source:HGNC Symbol;Acc:HGNC:33035]	41.46	1	81	NA	82	NA	NA	1
SNORD115-17	SNORD115-17	ENSG00000201482	100033455	snoRNA	Human	15	25.2013	small nucleolar RNA, C/D box 115-17 [Source:HGNC Symbol;Acc:HGNC:33036]	41.46	1	81	NA	82	NA	NA	1
SNORD115-22	SNORD115-22	ENSG00000201326	100033799	snoRNA	Human	15	25.2099	small nucleolar RNA, C/D box 115-22 [Source:HGNC Symbol;Acc:HGNC:33041]	41.46	1	81	NA	82	NA	NA	1
SNORD115-26	SNORD115-26	ENSG00000275524	100033802	snoRNA	Human	15	25.2186	small nucleolar RNA, C/D box 115-26 [Source:HGNC Symbol;Acc:HGNC:33045]	43.9	1	81	NA	82	NA	NA	1
SNORD115-33	SNORD115-33	ENSG00000200593	100033807	snoRNA	Human	15	25.2308	small nucleolar RNA, C/D box 115-33 [Source:HGNC Symbol;Acc:HGNC:33052]	43.9	1	81	NA	82	NA	NA	1
SNORD109B	SNORD109B	ENSG00000239169	338429	snoRNA	Human	15	25.2783	small nucleolar RNA, C/D box 109B [Source:HGNC Symbol;Acc:HGNC:32774]	46.27	1	66	NA	67	NA	NA	1
RNU6-31P	RNU6-31P	ENSG00000207116	NA	snRNA	Human	2	200.83	RNA, U6 small nuclear 31, pseudogene [Source:HGNC Symbol;Acc:HGNC:34250]	42.59	1	107	NA	108	NA	NA	1
MYADML	MYADML	ENSG00000239649	151325	transcribed_processed_pseudogene	Human	2	33.7227	myeloid associated differentiation marker like (pseudogene) [Source:HGNC Symbol;Acc:HGNC:31019]	46.86	3	5486	NA	951	NA	NA	1
SLC9A7P1	SLC9A7P1	ENSG00000227825	121456	transcribed_processed_pseudogene	Human	12	98.4538	solute carrier family 9 member 7 pseudogene 1 [Source:HGNC Symbol;Acc:HGNC:32679]	49.17	2	3310	NA	2775	NA	NA	1
GUCY1B2	GUCY1B2	ENSG00000123201	2974	transcribed_unitary_pseudogene	Human	13	50.9945	guanylate cyclase 1 soluble subunit beta 2 (pseudogene) [Source:HGNC Symbol;Acc:HGNC:4686]	43.54	6	86351	NA	1945.5	NA	NA	11
ANKRD20A8P	ANKRD20A8P	ENSG00000229089	NA	transcribed_unprocessed_pseudogene	Human	2	94.7911	ankyrin repeat domain 20 family member A8, pseudogene [Source:HGNC Symbol;Acc:HGNC:23666]	36.23	2	66179	NA	4637.5	NA	NA	12
PLGLA	PLGLA	ENSG00000240935	NA	transcribed_unprocessed_pseudogene	Human	2	106.382	plasminogen like A (pseudogene) [Source:HGNC Symbol;Acc:HGNC:9074]	39.72	3	10860	NA	475	NA	NA	4
PCDHB19P	PCDHB19P	ENSG00000262096	NA	transcribed_unprocessed_pseudogene	Human	5	141.24	protocadherin beta 19 pseudogene [Source:HGNC Symbol;Acc:HGNC:14549]	48.36	2	3111	NA	2642.5	NA	NA	1
ANKRD19P	ANKRD19P	ENSG00000187984	NA	transcribed_unprocessed_pseudogene	Human	9	92.8096	ankyrin repeat domain 19, pseudogene [Source:HGNC Symbol;Acc:HGNC:22567]	39.91	5	28889	NA	905	NA	NA	7
TRPC2	TRPC2	ENSG00000182048	7221	transcribed_unprocessed_pseudogene	Human	11	3.6099	transient receptor potential cation channel subfamily C member 2 (pseudogene) [Source:HGNC Symbol;Acc:HGNC:12334]	49.54	2	27658	NA	2181	NA	NA	12
HBBP1	HBBP1	ENSG00000229988	NA	transcribed_unprocessed_pseudogene	Human	11	5.24111	hemoglobin subunit beta pseudogene 1 [Source:HGNC Symbol;Acc:HGNC:4828]	38.88	2	2432	NA	944.5	NA	NA	3
ANKRD26P1	ANKRD26P1	ENSG00000261239	NA	transcribed_unprocessed_pseudogene	Human	16	46.4693	ankyrin repeat domain 26 pseudogene 1 [Source:HGNC Symbol;Acc:HGNC:32955]	37.76	6	99756	NA	812	NA	NA	6.5
BPIFA4P	BPIFA4P	ENSG00000183566	317716	transcribed_unprocessed_pseudogene	Human	20	33.1936	BPI fold containing family A member 4, pseudogene [Source:HGNC Symbol;Acc:HGNC:20469]	44.99	4	16877	NA	672.5	NA	NA	6
GGT8P	GGT8P	ENSG00000236969	NA	unprocessed_pseudogene	Human	2	91.7759	gamma-glutamyltransferase 8 pseudogene [Source:HGNC Symbol;Acc:HGNC:33438]	52.47	1	5225	NA	532	NA	NA	3
SUGT1P1	SUGT1P1	ENSG00000226823	NA	unprocessed_pseudogene	Human	9	33.5037	SUGT1 pseudogene 1 [Source:HGNC Symbol;Acc:HGNC:19384]	38.61	1	7056	NA	476	NA	NA	5
